# Supplementary material for: Self-assembled endogenous DNA nanoparticles for auto-release and expression of the eGFP gene in Bacillus subtilis
Source: Commun Biol. 2022 Dec 14;5:1373. doi: 10.1038/s42003-022-04233-8 (PMC9751278; doi:10.1038/s42003-022-04233-8)
Supplement: Supplementary file 3 — Supplementary data1 [file 42003_2022_4233_MOESM3_ESM.xlsx]

## Sheet: Sheet1
Dataset1: The source data of corresponding height traces of citZ-box particle.
A-B		A-C		A-D
Position (nm)	Height (nm)	Position (nm)	Height (nm)	Position (nm)	Height (nm)
0.338028	-0.420959	0.00204458	-0.0544488	0.0818882	0.264263
-0.0751174	-0.442422	0.8628	0.132793	0.216763	0.228508
1.7277	-0.768058	2.56512	-0.466601	0.346821	0.192754
1.80282	-0.715512	3.38702	-0.457979	0.476879	0.157
2.07825	-0.675548	4.29998	-0.632211	0.611753	0.121778
2.41628	-0.638544	5.16063	-0.440716	0.741811	0.0860245
2.66041	-0.597839	5.89579	-0.423601	0.867052	0.0502716
2.60407	-0.545293	6.84865	-0.461741	0.992293	0.015052
1.77778	-0.821344	9.47177	0.197805	1.12717	-0.0201698
1.09546	-0.637063	10.5187	-0.146518	1.26204	-0.0553915
1.30829	-0.684429	0.843452	0.137516	1.43064	-0.089554
1.53365	-0.730314	0.863524	0.103497	1.6474	-0.120527
1.91549	-0.757697	0.821084	0.0699416	1.81118	-0.152023
0.882629	-0.590438	0.389375	0.0301882	1.76301	-0.189871
0.744914	-0.538632	0.576162	0.0590388	2.72158	0.00561827
0.550861	-0.492007	0.830408	0.0817561	2.64933	-0.0322254
0.169014	-0.463144	0.236277	-7.51301e-05	2.28805	-0.0726736
3.59311	-0.78878	0.0831909	-0.030811	2.45183	-0.038582
3.37402	-0.742155	-0.0362182	-0.0624872	2.72158	-0.0141111
3.19249	-0.69331	0.560442	0.111487	2.13391	-0.1073
2.98592	-0.645944	0.878075	0.0983013	1.97013	-0.141392
2.68545	-0.60672	0.619022	0.0755833	1.6763	-0.161059
3.81221	-0.835406	0.911834	0.0940533	3.22254	-0.0883365
4.04382	-0.880551	0.446682	0.0457897	3.02023	-0.0568329
4.40689	-0.911634	2.56472	-0.450535	2.842	-0.0242681
5.69014	-0.60302	2.45815	-0.417946	3.51638	-0.109195
5.91549	-0.556394	2.3756	-0.384881	3.49229	-0.147582
6.15336	-0.511989	2.29305	-0.351815	4.21965	0.062354
6.42254	-0.469065	2.20089	-0.318752	3.88728	0.0725562
6.71049	-0.42688	2.10874	-0.28616	4.28709	0.149789
7.02973	-0.389136	2.02619	-0.253095	4.42197	0.185486
7.36776	-0.353612	1.93883	-0.220031	4.64836	0.212632
7.68075	-0.315867	1.85628	-0.186966	4.92775	0.234968
7.91236	-0.272202	1.76412	-0.153902	5.20713	0.257304
8.07512	-0.222617	1.66235	-0.121312	5.46243	0.283911
8.19405	-0.170811	1.55579	-0.0891955	5.70809	0.31212
8.28795	-0.118265	1.44922	-0.0570788	5.98266	0.33339
8.38811	-0.0657194	1.34747	-0.0249615	6.32948	0.336516
8.55712	-0.017614	1.25531	0.00810227	4.15222	0.114625
8.88889	0.01791	1.15833	0.0411653	4.06551	0.0773172
5.44601	-0.648165	1.00855	0.0713858	3.98362	0.0400088
5.23944	-0.69553	0.748373	0.0940301	3.8921	0.00270248
5.05164	-0.744375	2.78172	-0.476966	3.80539	-0.0351381
4.87637	-0.793221	3.37751	-0.462233	3.68979	-0.0708397
4.68858	-0.842066	3.62329	-0.485824	3.48266	-0.101189
4.46948	-0.888692	3.79228	-0.515097	6.90751	0.119369
9.84664	-0.121966	3.93249	-0.546736	7.2158	0.136367
10.2097	-0.154529	4.10149	-0.576481	7.34586	0.169399
10.4789	-0.195234	4.37125	-0.597707	7.43738	0.207772
10.6729	-0.242599	3.04116	-0.469841	7.54335	0.245075
10.867	-0.291445	2.69506	-0.47178	7.65414	0.281311
11.1299	-0.33585	5.16095	-0.453474	7.77457	0.317545
11.3302	-0.379515	5.49241	-0.442559	7.90944	0.352709
11.2238	-0.43058	5.82407	-0.439677	8.04913	0.387339
9.50861	-0.0871818	6.1463	-0.444357	8.19364	0.421968
9.2457	-0.044257	6.46861	-0.452344	8.34297	0.456596
8.97027	-0.00207223	6.8148	-0.453713	8.48748	0.491224
12.4006	-0.0746004	5.00785	-0.483738	8.63198	0.526387
12.4945	-0.0227946	4.8692	-0.514944	8.78613	0.56048
12.5947	0.0290112	4.73537	-0.546622	8.95954	0.594036
12.6948	0.0815571	4.56782	-0.575943	9.1474	0.626523
12.795	0.133363	4.30877	-0.598661	9.34489	0.659008
12.8826	0.185909	9.49088	0.202533	9.51349	0.692032
12.9828	0.238455	9.52057	0.168515	9.62909	0.7272
13.1017	0.28952	9.45409	0.134956	9.70135	0.763978
13.2457	0.339846	9.25714	0.128313	9.75915	0.801824
13.4022	0.390172	9.52103	0.150087	9.81696	0.839671
13.5587	0.440497	9.09443	0.0980484	9.88439	0.876983
13.7214	0.490083	8.97503	0.0658997	9.94701	0.914828
13.9218	0.536708	8.86526	0.0332799	10.0048	0.952675
14.1909	0.578893	8.75067	0.00113185	10.0674	0.989988
14.4914	0.618857	8.62645	-0.030545	10.1252	1.02677
14.7418	0.662522	8.50704	-0.0622212	10.1879	1.06408
14.9045	0.710628	8.39245	-0.0943692	10.2553	1.10139
15.0172	0.762433	8.27786	-0.126517	10.3179	1.13924
15.1174	0.814979	8.15846	-0.158193	10.3661	1.17762
15.2238	0.866785	8.04867	-0.190341	10.4432	1.21493
15.3239	0.918591	7.93889	-0.222488	10.6262	1.24742
15.4241	0.970397	7.81467	-0.254165	6.66185	0.187675
15.5305	1.0222	7.68565	-0.285842	6.53661	0.223428
15.6307	1.07475	7.55182	-0.317521	6.43064	0.260243
15.7058	1.12729	7.41316	-0.348254	6.31021	0.295995
15.7559	1.1791	7.27932	-0.379933	6.12235	0.328028
15.8122	1.23165	7.1455	-0.412083	6.80636	0.152984
15.8811	1.28345	6.97315	-0.441404	7.07611	0.128398
15.9437	1.33526	6.71409	-0.46365	11.2428	1.22702
15.9937	1.3878	10.4315	-0.116761	11.5655	1.23922
16.0501	1.44035	10.4018	-0.0827437	11.8353	1.26316
16.1127	1.4929	10.389	-0.150317	12.0761	1.29137
16.1753	1.54544	9.55967	0.142532	12.2784	1.32172
16.2254	1.59799	9.2947	0.164703	12.4422	1.35527
16.2692	1.65053	9.80065	0.118467	12.5819	1.39097
16.3443	1.70234	9.88797	0.0868203	12.7119	1.42667
16.4945	1.75118	9.9417	0.052806	12.842	1.46237
16.6197	1.79855	10.0002	0.0187924	12.9769	1.49807
16.5383	1.8511	10.0684	-0.0152198	13.131	1.53216
12.313	-0.127146	10.1845	-0.0468625	13.3141	1.56465
12.1941	-0.178952	10.4159	-0.0714011	13.5212	1.59606
12.0438	-0.228538	9.86698	0.158169	13.7331	1.62641
11.8873	-0.278123	13.8562	1.37218	13.921	1.65837
11.6995	-0.326229	13.8554	1.4062	14.0607	1.693
11.4241	-0.368413	13.9676	1.34006	14.1618	1.72977
18.6291	2.10198	14.1797	1.316	14.2534	1.76707
18.723	2.15453	14.3871	1.29004	14.3545	1.80384
18.8044	2.20708	14.5657	1.26124	14.4557	1.84061
18.9171	2.25962	14.7539	1.23291	14.552	1.87739
19.0861	2.30921	14.9613	1.20506	14.6387	1.91523
19.1987	2.35657	15.1783	1.17816	14.7399	1.952
19.036	2.40616	15.4336	1.15646	14.9229	1.98129
18.4789	2.05166	15.7704	1.14706	15.2071	2.00042
18.4038	1.99911	12.8977	0.859827	15.5058	2.01742
18.3224	1.94657	13.0267	0.891504	15.7177	2.04084
18.1972	1.89624	13.0932	0.925063	15.8478	2.07227
18.0344	1.84665	13.1405	0.958619	15.9297	2.10851
17.8466	1.79707	13.1877	0.992175	16.0019	2.14582
17.5962	1.7534	13.2446	1.02573	16.0742	2.18313
17.2269	1.72306	13.3014	1.05929	16.1561	2.22044
20.0313	2.34103	13.3583	1.09285	16.2331	2.25775
20.1878	2.39062	13.4152	1.1264	16.3102	2.29506
20.3005	2.44242	13.472	1.15996	16.3921	2.33237
20.4069	2.49349	13.5289	1.19352	16.4692	2.36968
20.5133	2.54529	13.5857	1.22708	16.5462	2.40699
20.6135	2.59932	13.6378	1.26158	16.6378	2.4443
20.7574	2.6489	13.6754	1.29608	16.7389	2.48053
21.0329	2.68221	13.7659	1.32775	16.8401	2.5173
21.3959	2.70441	14.0057	1.35141	16.9412	2.55408
21.7027	2.73327	12.7591	0.828621	17.0472	2.59085
21.8842	2.7762	12.6396	0.796944	17.1387	2.62815
21.9718	2.828	12.5299	0.764325	17.2158	2.66599
22.0407	2.88203	12.4153	0.732177	17.3266	2.7017
22.1221	2.93532	12.2959	0.700028	17.5434	2.73151
22.2034	2.98786	12.1813	0.66788	10.9104	1.23882
22.2723	3.04041	12.1004	0.634792	10.5684	1.24316
22.3412	3.09369	12.0387	0.601233	18.3671	2.67481
22.4288	3.1455	11.977	0.568148	18.6416	2.69768
22.5102	3.19731	11.9057	0.535061	18.9066	2.72216
22.579	3.24985	11.8393	0.501502	19.1329	2.7509
22.6416	3.3024	11.7824	0.467945	19.3064	2.78339
22.7042	3.3542	11.7207	0.434859	19.4461	2.81855
22.7543	3.40601	11.6494	0.401772	19.5761	2.85425
22.7981	3.45856	11.5877	0.368687	19.7013	2.88995
22.8482	3.50962	11.5309	0.335129	19.8266	2.92565
22.9045	3.56069	11.4692	0.302044	19.9663	2.96082
22.9546	3.61249	11.4123	0.269431	20.1397	2.99384
22.9984	3.6643	11.3506	0.236346	20.342	3.02472
23.0548	3.71536	11.2745	0.203258	20.5732	3.054
23.1174	3.76643	11.1984	0.170171	20.7852	3.08435
23.1674	3.81824	11.1175	0.13661	20.9345	3.11738
23.2175	3.87078	11.027	0.103993	21.0405	3.15255
23.2801	3.92259	10.946	0.0713769	21.1272	3.18932
23.3302	3.97365	10.8748	0.03829	21.2139	3.22663
23.3615	4.02694	10.8083	0.00425869	21.2958	3.26394
23.4304	4.07874	10.7514	-0.0302438	21.368	3.30125
23.6119	4.12315	10.6368	-0.0614467	21.4451	3.33856
23.8998	4.16015	10.3681	-0.083221	21.5318	3.37586
24.1941	4.19864	18.158	2.38919	21.6185	3.41317
24.4069	4.24378	18.3174	2.35898	21.7052	3.45048
24.5258	4.29411	18.0536	2.33437	21.7871	3.48779
24.6009	4.34739	18.1248	2.36793	21.8738	3.5251
24.6698	4.40068	18.3454	2.39395	21.975	3.56187
24.7387	4.45249	18.0111	2.30081	22.0761	3.59864
24.8075	4.50503	17.9494	2.26773	22.1773	3.63541
24.8889	4.55758	17.8926	2.23417	22.2784	3.67218
24.964	4.61012	17.8405	2.20014	22.3796	3.70842
25.0329	4.66415	17.7837	2.16658	22.4759	3.74572
25.133	4.71818	17.7268	2.13302	22.5723	3.78303
25.3584	4.7611	17.6747	2.09947	22.6975	3.81873
25.7152	4.7796	17.6275	2.06591	22.8613	3.85282
26.0908	4.76702	17.5754	2.03235	23.0732	3.8837
26.41	4.73298	17.5186	1.9988	23.343	3.90977
26.6792	4.68931	17.4665	1.96524	23.5501	3.93692
26.9296	4.64343	17.4145	1.93168	23.5164	3.97532
27.1674	4.59828	17.3624	1.89813	18.0443	2.68875
27.4053	4.55314	17.3104	1.86457	17.7794	2.71386
27.6307	4.50725	17.2583	1.83101	17.4615	2.72993
27.8247	4.45915	17.2063	1.79746	24.422	3.8013
27.9937	4.40956	17.1494	1.76437	24.4123	3.76291
28.1315	4.35924	17.0877	1.73129	24.0318	3.84724
28.2879	4.30965	17.0356	1.69773	23.8873	3.88246
28.5196	4.26377	16.9884	1.66417	23.7235	3.91609
28.7136	4.21862	16.9363	1.63062	23.4489	3.94014
28.6573	4.16681	16.8795	1.59753	24.2197	3.81467
19.9374	2.28922	16.8226	1.56397	24.475	3.78849
19.5806	2.34103	16.7657	1.53042	25.5877	3.94022
19.1674	2.36175	16.7089	1.49686	25.8911	3.95882
19.8059	2.29515	16.652	1.4633	26.1272	3.98383
19.7183	2.30329	16.5952	1.42974	26.2813	4.01632
29.9593	4.22232	16.5383	1.39619	26.3728	4.0531
29.8654	4.27413	16.4814	1.36216	26.4451	4.09094
29.6714	4.32223	16.4005	1.32954	26.5222	4.12878
29.3146	4.35554	16.2811	1.29834	26.604	4.16609
30.0845	4.17126	16.1424	1.2676	26.6908	4.2034
30.2222	4.12019	16.0086	1.23545	26.7726	4.24071
30.4351	4.07504	15.8892	1.20283	26.8497	4.27855
30.7668	4.03952	15.7361	1.17304	26.9364	4.31532
29.1017	4.27413	15.477	1.15127	27.0328	4.3521
29.3146	4.32075	19.063	2.34254	27.1435	4.3878
29.6964	4.34813	18.9276	2.37371	27.2736	4.42296
28.8451	4.22972	18.7164	2.36139	27.4085	4.45813
31.6369	4.34443	19.0531	2.35341	27.5434	4.49329
31.7684	4.3955	18.4322	2.3812	27.6782	4.52899
31.8748	4.44879	25.1644	4.2699	27.8276	4.56308
32.0563	4.49689	24.8329	4.25898	28.0154	4.59397
32.4131	4.52872	24.6653	4.23155	28.2418	4.62272
31.518	4.29337	24.5555	4.19846	28.4875	4.65039
31.3803	4.2423	24.4362	4.16584	28.7042	4.68021
31.23	4.19124	24.312	4.13369	28.8632	4.71323
31.061	4.14091	24.1974	4.10201	28.9836	4.74893
30.8294	4.09651	24.0972	4.06987	29.0944	4.7857
30.4726	4.0632	24.0067	4.03678	29.2004	4.82247
32.9014	4.40142	23.9161	4.00369	29.3064	4.85924
33.277	4.37256	23.8256	3.97107	29.4075	4.89548
32.6823	4.44805	23.7447	3.93798	29.5183	4.93172
32.4695	4.49541	23.6638	3.90537	29.6532	4.96741
32.0814	4.52279	23.578	3.87228	29.8266	5.00044
35.4804	5.07342	23.4827	3.83966	30.0289	5.03132
35.6432	5.123	23.397	3.80704	30.236	5.06274
35.7746	5.17481	23.316	3.77395	30.4143	5.09523
35.8748	5.22661	23.2399	3.74087	30.5443	5.13039
35.9687	5.27916	23.1686	3.70778	30.6358	5.1677
36.1002	5.33022	23.0973	3.67469	30.7081	5.20554
36.2817	5.37685	23.0261	3.64113	30.7659	5.24339
36.4194	5.42274	22.9499	3.60805	30.8382	5.2807
36.4883	5.47158	22.8738	3.57496	30.9152	5.31747
36.5321	5.52413	22.7977	3.54187	30.9827	5.35479
35.3239	5.02309	22.7264	3.50878	31.0501	5.39263
35.1674	4.97276	22.6551	3.4757	31.1368	5.42994
35.0047	4.92318	22.579	3.44261	31.2428	5.46564
34.8607	4.87285	22.4933	3.40952	31.3006	5.50082
34.7355	4.82105	22.3884	3.3769	31.3295	5.53708
34.6228	4.76998	22.2641	3.34522	31.4258	5.57385
34.5164	4.71818	22.1351	3.31355	25.289	3.92109
34.41	4.66637	22.0013	3.28187	25.0819	3.89127
34.2911	4.6153	21.8819	3.25019	24.9085	3.85771
34.1784	4.5635	21.7721	3.21804	24.7254	3.82469
34.072	4.51095	21.6479	3.18637	24.4894	3.79648
33.928	4.46063	21.4996	3.15563	32.3362	5.40889
33.6964	4.41696	21.3417	3.12537	32.4422	5.44566
33.3271	4.38662	21.1886	3.09511	32.5145	5.48297
37.7465	4.97425	21.0259	3.06437	32.5819	5.52028
37.3333	4.95204	20.8728	3.0341	32.6541	5.55759
37.1956	5.16149	20.7486	3.0029	32.7312	5.5949
37.0829	5.21329	20.6532	2.97028	32.8035	5.63221
37.0016	5.26584	20.5819	2.9372	32.8805	5.66952
36.939	5.31912	20.5106	2.90364	32.9528	5.70683
36.8263	5.37019	20.4441	2.87055	33.0058	5.74521
36.5509	5.41237	20.3873	2.83699	33.1021	5.78092
37.3333	5.11042	20.3208	2.80391	33.3382	5.80806
37.4335	5.05787	20.2447	2.77129	32.0472	5.38709
37.5023	5.00533	20.1734	2.7382	32.052	5.44094
37.5462	4.95204	20.1021	2.70464	31.9942	5.40309
38.3099	4.60124	20.0356	2.67156	31.7919	5.46019
38.0031	4.63973	19.9643	2.63847	31.604	5.49276
37.8967	4.69005	19.8834	2.60538	31.2958	5.50989
37.8529	4.74408	19.7881	2.57229	31.9461	5.4255
37.7903	4.79737	19.6831	2.53967	32.2303	5.40304
37.7089	4.84917	19.5781	2.50753	34.0655	5.82177
37.615	4.90172	19.4635	2.47585	34.2052	5.85693
38.5978	4.5598	19.3537	2.4437	34.3112	5.89317
37.903	4.57904	19.2584	2.41109	34.4123	5.92994
39.1925	4.68191	19.1342	2.37941	34.5231	5.96671
39.5055	4.64417	18.9185	2.35244	34.6387	6.00294
39.7433	4.59902	26.0369	3.98083	34.7447	6.03918
39.9249	4.55018	25.9319	3.94869	34.8507	6.07542
40.0376	4.49911	25.6873	4.12112	34.9615	6.11165
40.0939	4.44731	25.3509	4.1121	35.0819	6.14789
40.1502	4.39476	25.3828	4.18487	35.1975	6.18359
40.2128	4.34295	25.2762	4.21746	35.3083	6.21982
40.2754	4.29115	25.16	4.24958	35.4191	6.25553
40.338	4.2386	24.9095	4.27317	35.5347	6.29176
40.4006	4.18606	25.4605	4.15181	35.6647	6.32799
40.457	4.13351	25.5527	4.11922	35.8333	6.36048
40.507	4.08171	25.7957	4.01435	36.0694	6.38709
40.5634	4.02916	25.6891	4.04647	36.3295	6.4121
40.6322	3.97735	25.6114	4.07953	36.5607	6.43978
40.6823	3.92481	25.548	4.11307	36.7293	6.47227
40.7199	3.87078	25.8686	3.98128	36.8593	6.50797
40.8075	3.81898	26.9249	4.03908	36.9701	6.54474
41.0016	3.77457	26.8343	4.00599	37.0713	6.58151
41.3083	3.73831	28.664	3.69958	37.2062	6.61721
41.6839	3.70796	28.5142	3.73027	37.394	6.65076
42.097	3.68428	28.3644	3.76049	37.5241	6.68379
42.5352	3.67022	28.2387	3.79166	37.4422	6.72113
39.0172	4.73076	28.1225	3.82331	33.8343	5.79356
39.1424	4.7352	28.0063	3.85542	38.9017	6.47607
38.8419	4.64787	27.9046	3.88801	39.1956	6.49574
38.5102	4.61012	27.798	3.9206	38.5116	6.58653
38.2911	4.56794	27.6482	3.95082	38.3237	6.6191
38.3412	4.51539	27.436	3.97678	38.0925	6.64848
46.0344	4.50873	27.1806	3.9999	37.8276	6.67253
46.0031	4.45545	26.9253	4.02301	37.5145	6.68913
45.4773	4.40512	30.2214	4.49175	38.6994	6.55397
45.6839	4.45249	30.466	4.51589	38.8632	6.52034
46.0219	4.48801	30.1453	4.45867	39.0414	6.48724
45.2332	4.36072	30.1028	4.42464	40.0771	6.46409
45.0704	4.31113	30.07	4.39109	40.3227	6.43738
44.9452	4.25933	30.0324	4.35706	40.5684	6.41013
44.8263	4.20752	29.99	4.3235	40.7996	6.38182
44.7074	4.15645	29.9475	4.28947	40.9827	6.35032
44.5947	4.10465	29.9051	4.25592	41.1175	6.31563
44.4695	4.05284	29.8626	4.22236	41.2139	6.27882
44.3005	4.00326	29.8202	4.18881	41.3102	6.24201
44.0689	3.95811	29.7778	4.15525	41.4114	6.20572
43.7934	3.91667	29.7353	4.1217	41.5173	6.16891
43.518	3.87448	29.6929	4.08814	41.6185	6.13209
43.2739	3.83008	29.6504	4.05459	41.7197	6.09528
43.061	3.78271	29.608	4.02103	41.8497	6.06059
42.8607	3.73535	29.5656	3.98748	42.0183	6.02803
42.6479	3.68872	29.5279	3.95392	42.1965	5.99493
47.0986	4.28153	29.4903	3.92037	42.3699	5.96024
46.723	4.31039	29.419	3.88728	42.5723	5.92873
46.7606	4.37478	29.314	3.85513	42.8324	5.90575
46.4225	4.4103	29.1802	3.82346	43.1455	5.89342
46.2973	4.46137	29.0271	3.79225	43.4778	5.89388
45.9593	4.49615	28.8403	3.76387	43.815	5.90554
47.0736	4.33703	28.5716	3.74257	44.1426	5.9188
48.6635	4.81439	31.1121	4.44085	44.4412	5.91874
48.9327	4.7722	31.0728	4.47439	44.7013	5.90108
49.108	4.72336	32.0783	4.64086	44.9277	5.87224
49.2582	4.67303	31.9044	4.67061	45.1734	5.84393
49.4147	4.62345	31.7342	4.55576	45.4961	5.83053
49.5775	4.57386	31.4118	4.56895	39.7303	6.45883
49.7465	4.52353	32.838	4.63436	39.3882	6.45837
49.9218	4.47395	32.53	4.64991	39.1137	6.47283
50.1033	4.4251	32.2363	4.66735	38.9114	6.5006
50.2848	4.37626	31.8951	4.66163	38.7524	6.53476
50.4476	4.32667	33.0262	4.60603	46.185	5.93703
50.5853	4.27635	33.1232	4.57391	46.185	5.89863
50.7105	4.22528	33.2009	4.54037	45.7514	5.87953
50.8357	4.17422	33.2835	4.50731	45.9971	5.90667
50.9484	4.12241	33.3949	4.47519	46.3247	5.91993
51.0673	4.06986	33.5542	4.44545	45.5299	5.85025
51.2238	4.02028	33.6896	4.41617	45.2216	5.83272
51.4491	3.97587	33.6568	4.38262	46.816	5.85424
51.7371	3.93517	34.5438	4.67524	46.5559	5.87989
52.0313	3.89446	34.6343	4.70832	46.315	5.90767
52.2817	3.85154	34.7128	4.64549	47.1002	5.83179
52.4883	3.80491	34.7017	4.7055	47.7023	5.91271
52.6698	3.75607	34.2443	4.53627	47.9721	5.93665
52.8451	3.70722	34.3493	4.56889	47.4807	5.88343
53.0266	3.65838	34.4254	4.60198	47.2592	5.85415
53.1894	3.60953	34.6941	4.62375	46.975	5.83235
53.3396	3.55921	34.1682	4.50318	48.8247	5.89327
53.4898	3.50888	34.1017	4.46962	49.0125	5.92523
53.6401	3.45782	33.9919	4.43748	49.1329	5.96146
53.8153	3.40823	33.7811	4.41051	49.2582	5.99663
54.0532	3.36456	35.5218	4.39847	49.4316	6.02858
54.3537	3.32682	35.5257	4.4325	49.5954	6.06107
54.6792	3.2913	35.3952	4.46177	49.6821	6.09572
55.011	3.25503	35.2358	4.49058	49.6435	6.13412
55.3302	3.21729	35.1149	4.52127	48.5212	5.87414
55.6244	3.17658	35.0371	4.55434	48.4152	5.90296
55.8685	3.1307	34.9354	4.58598	48.7235	5.8853
56.0876	3.08259	34.704	4.61147	48.131	5.92541
56.3693	3.04411	36.4716	4.67598	47.7987	5.93562
56.8075	3.03153	36.4484	4.64196	50.4961	5.75961
48.6886	4.86767	36.1275	4.5923	50.4239	5.79748
48.338	4.77738	36.2614	4.62397	50.3276	5.83483
48.0939	4.73298	36.4337	4.65377	50.2312	5.87164
47.8936	4.68487	35.9841	4.56109	50.1397	5.90846
47.7433	4.63529	35.8936	4.52753	50.0578	5.94527
47.6244	4.58422	35.8271	4.49302	49.9711	5.98208
47.518	4.53242	35.7029	4.46276	49.8555	6.01836
47.4241	4.47987	35.41	4.44477	49.6676	6.05093
47.3427	4.42658	39.0392	4.46891	50.6358	5.72439
47.2175	4.37626	39.1298	4.50152	50.737	5.68757
46.9546	4.33333	39.1867	4.53461	50.8285	5.65076
57.3897	3.1751	39.2387	4.56864	50.9152	5.61395
57.2582	3.12404	39.2956	4.60172	51.0116	5.57714
56.9264	3.08851	39.3669	4.63434	51.1175	5.54085
56.6635	3.04559	39.4382	4.66742	51.2091	5.50351
58.1534	2.52753	39.5047	4.70051	51.2958	5.46616
58.1221	2.58082	39.5663	4.73407	51.4355	5.43201
58.0469	2.63262	39.6328	4.76715	51.657	5.4037
57.9718	2.68517	39.6993	4.80071	51.9268	5.37858
57.903	2.73771	39.7658	4.8338	52.1532	5.3508
57.8466	2.79026	39.8275	4.86736	52.2977	5.31825
57.7778	2.84281	39.8891	4.90092	52.3892	5.28197
57.7089	2.89461	39.9556	4.93447	52.4615	5.24463
57.6526	2.9479	40.0173	4.96803	52.5289	5.20675
57.5962	3.00118	40.079	5.00159	52.5963	5.16888
57.4961	3.05299	40.1454	5.03468	52.6686	5.13154
57.3333	3.10258	40.2071	5.06823	52.7408	5.09366
58.2598	2.47573	40.2736	5.10132	52.8035	5.05632
58.3349	2.42318	40.3305	5.13488	52.8661	5.01845
58.41	2.36989	40.3921	5.16844	52.9383	4.98111
58.4914	2.31735	40.4538	5.20152	53.0154	4.94377
58.579	2.2648	40.5011	5.23508	53.0829	4.90589
58.6604	2.21226	40.5435	5.26911	53.1358	4.86802
58.7355	2.16045	40.6533	5.29984	53.1936	4.83015
58.8169	2.1079	40.9172	5.32161	53.2563	4.79281
58.8983	2.0561	38.7705	4.44713	53.3092	4.75494
58.9671	2.00355	37.7244	4.56322	53.3574	4.71707
59.0548	1.95101	37.9702	4.53963	53.4152	4.6792
59.1862	1.90068	38.2016	4.51368	53.4778	4.64186
59.3552	1.85258	38.4282	4.48678	53.526	4.60399
59.543	1.80447	38.6836	4.4646	53.5694	4.56559
59.7684	1.7571	39.0155	4.4552	53.6272	4.52772
60.0501	1.71492	37.493	4.58824	53.6946	4.48985
60.8263	1.75636	37.252	4.61277	53.7428	4.45198
61.0704	1.71196	36.9871	4.63447	53.7909	4.41358
61.2457	1.66237	36.6886	4.65097	53.8439	4.3757
61.3897	1.61205	36.3471	4.65753	53.9017	4.33783
61.5336	1.56172	41.7988	5.25038	53.9595	4.29996
61.7152	1.51362	41.4721	5.23994	54.0222	4.26156
61.9531	1.46551	42.6289	4.92729	54.0896	4.22422
62.241	1.42555	42.4119	4.9542	54.1618	4.18687
62.5915	1.40631	42.2573	4.98394	54.2293	4.149
63.0047	1.40631	42.1507	5.01606	54.3015	4.11113
63.4554	1.41075	42.0634	5.04865	54.369	4.07325
60.4257	1.73268	41.9856	5.08219	54.4316	4.03538
60.0188	1.71048	41.9127	5.11573	54.5039	3.99804
63.7496	1.2013	41.8301	5.14879	54.5809	3.96123
63.6119	1.25163	41.7428	5.18186	54.6484	3.92389
63.5681	1.30417	41.6602	5.21492	54.711	3.88655
63.518	1.35598	41.5681	5.24799	54.7784	3.84868
63.4053	1.40779	41.2353	5.28858	54.8699	3.81187
63.7621	1.14802	41.5147	5.2683	54.9855	3.77558
63.8247	1.09547	41.6549	5.23713	55.106	3.7393
63.8998	1.04366	40.9416	5.30696	55.2312	3.70354
63.9624	0.991859	44.3384	5.20207	55.3516	3.66779
64.025	0.939313	44.6168	5.2229	55.4672	3.63151
64.0751	0.886027	44.924	5.23901	55.5877	3.59576
64.1252	0.834221	45.2604	5.24615	55.6985	3.56001
64.2441	0.786116	45.5969	5.2495	55.7996	3.52372
64.4194	0.739491	45.8754	5.26088	55.8911	3.48691
64.5759	0.689165	46.072	5.28454	55.9778	3.44957
65.1768	0.834221	46.2106	5.31527	56.0597	3.41222
65.2019	0.887507	46.3444	5.34789	56.1368	3.37488
65.0955	0.781676	46.5264	5.3758	56.2139	3.33754
64.7136	0.754292	46.8241	5.39285	56.2958	3.3002
64.4194	0.714328	44.0842	5.17936	56.3825	3.26285
66.0156	0.311723	43.9166	5.15003	56.4644	3.22551
65.9593	0.364269	43.7828	5.11836	56.5511	3.18816
65.8717	0.415335	43.6538	5.08668	56.657	3.15135
65.7903	0.46788	43.5103	5.05594	56.7919	3.11559
65.7214	0.521166	43.3476	5.02615	56.9461	3.08144
65.6588	0.575192	43.156	4.9973	57.1146	3.04781
65.59	0.630699	42.9499	4.96987	57.2832	3.01311
65.4335	0.682504	42.7005	4.94762	57.4277	2.97842
65.1393	0.712108	42.369	4.93765	57.5193	2.94214
64.7074	0.695826	49.2959	4.58707	57.5723	2.9048
66.0908	0.259177	49.0933	4.61492	57.6156	2.86747
66.1721	0.206631	48.9243	4.64467	57.659	2.83013
66.2535	0.154085	48.7649	4.67536	57.7119	2.79333
66.3412	0.101539	48.6103	4.70605	57.7601	2.75546
66.4288	0.0489935	48.4653	4.73675	57.8083	2.71759
66.5039	-0.0035524	48.3347	4.76792	57.8613	2.67972
66.5665	-0.0568384	48.2041	4.79956	57.9094	2.64185
66.6416	-0.109384	48.0784	4.8312	57.9528	2.60398
66.723	-0.16119	47.9478	4.86284	57.9961	2.56611
66.7981	-0.213736	47.8172	4.89448	58.0395	2.52825
66.867	-0.267022	47.6962	4.92612	58.0829	2.49038
66.9546	-0.318828	47.6041	4.95871	58.1262	2.45251
67.061	-0.370634	47.5407	4.99225	58.1696	2.41464
67.1674	-0.422439	47.4822	5.02579	58.2129	2.37677
67.2676	-0.474245	47.4237	5.05886	58.2563	2.3389
67.349	-0.526791	47.37	5.0924	58.2996	2.30104
67.4679	-0.577857	47.3115	5.12594	58.343	2.26317
67.662	-0.625222	47.2529	5.15949	58.3863	2.2253
67.8435	-0.671847	47.1944	5.19303	58.4297	2.18743
67.856	-0.725133	47.1311	5.22657	58.473	2.14956
68.6761	-0.486086	47.0678	5.25964	58.5164	2.11169
68.6886	-0.538632	47.0237	5.29365	58.5597	2.07383
68.5008	-0.583777	46.9843	5.32814	58.6031	2.03596
68.2379	-0.626702	46.8874	5.36026	58.6464	1.99809
67.9562	-0.667407	46.6656	5.38669	58.6898	1.96022
69.5149	-0.660746	49.6184	4.57389	58.7331	1.92235
69.4397	-0.6082	51.0672	4.89447	58.7765	1.88448
69.0454	-0.582297	51.1721	4.92709	58.8198	1.84662
68.7574	-0.541593	51.1882	4.86282	58.8584	1.80875
70.2097	-0.223357	51.3715	4.83781	58.8873	1.77035
70.3224	-0.171551	51.5356	4.81137	58.921	1.73195
70.4225	-0.119745	51.6613	4.78067	58.9595	1.69462
70.6166	-0.0746004	51.7823	4.74856	58.9981	1.65675
70.9421	-0.0390764	51.9513	4.71929	59.0366	1.61941
71.3615	-0.0139136	52.2307	4.69901	59.08	1.58155
71.8059	-0.0035524	51.3745	4.9101	59.1233	1.54368
72.1941	-0.0168739	50.871	4.85616	59.157	1.50581
72.4945	-0.0509177	51.1301	4.87888	59.2052	1.46741
72.7449	-0.0953227	50.7179	4.82543	59.2823	1.4306
72.9452	-0.143428	50.5985	4.79375	59.3931	1.39485
73.0955	-0.193014	50.4935	4.76161	59.5183	1.3591
73.2019	-0.244819	50.3886	4.72899	59.6484	1.32388
73.2958	-0.297365	50.2499	4.69778	59.7784	1.28812
73.3897	-0.349171	50.0824	4.66846	59.9037	1.25184
73.4836	-0.400977	49.8908	4.64055	60.0337	1.21608
73.5587	-0.454263	49.6799	4.61359	60.1927	1.18246
73.6401	-0.508289	49.4401	4.58946	60.3854	1.15042
73.8028	-0.556394	52.9503	4.76148	60.5925	1.11945
74.1471	-0.590438	52.7298	4.73546	60.8333	1.09167
70.1346	-0.275903	56.3864	2.48487	61.1272	1.07081
70.0595	-0.328449	56.3423	2.51841	61.922	1.12503
69.9781	-0.380255	56.2982	2.55195	62.2062	1.14737
69.9092	-0.4328	56.2541	2.5855	62.5096	1.1665
69.8592	-0.486827	56.21	2.61904	62.8565	1.16269
69.8028	-0.540853	56.1659	2.65258	61.6185	1.1059
69.6714	-0.590438	56.1218	2.68612	61.2958	1.09157
69.3646	-0.629663	56.0777	2.71967	60.9778	1.07671
75.3865	-0.406157	56.0336	2.75321	63.1792	1.04371
75.7121	-0.442422	55.9895	2.78675	63.0443	1.07947
75.8372	-0.491267	55.9454	2.8203	62.8998	1.11469
75.8936	-0.544553	55.9013	2.85384	62.7794	1.15098
75.9624	-0.597839	55.8572	2.88738	63.3285	1.00902
76.0501	-0.650385	55.8131	2.92093	63.4682	0.973799
76.1252	-0.702931	55.769	2.95447	63.6513	0.941233
76.2066	-0.754737	55.7249	2.98801	64.4316	0.946932
76.3443	-0.803582	55.6808	3.02156	64.0944	0.955535
76.507	-0.850947	55.6367	3.0551	63.7813	0.938539
76.6009	-0.903493	55.5926	3.08864	64.5424	0.910649
74.9421	-0.419479	55.5485	3.12218	64.6291	0.873304
74.6541	-0.455743	55.5044	3.15573	64.711	0.835961
74.4601	-0.504589	55.4603	3.18927	64.7977	0.798617
74.241	-0.551954	55.4162	3.22281	64.8844	0.761272
73.8592	-0.580077	55.3721	3.25636	64.9711	0.723928
77.2081	-0.735494	55.328	3.2899	65.0578	0.686584
77.4085	-0.687389	55.2839	3.32344	65.1301	0.648176
77.0266	-0.78434	55.235	3.35699	65.2119	0.609233
76.8388	-0.832445	55.2005	3.39053	65.3709	0.578272
76.4695	-0.863529	55.1756	3.42455	65.631	0.56062
		55.1412	3.45762	65.9441	0.547756
		55.1019	3.49022	66.2235	0.529033
		55.0626	3.52282	66.4403	0.501259
		55.0185	3.55589	66.6137	0.467629
		54.9744	3.58943	66.763	0.432404
		54.9304	3.62297	66.9171	0.397711
		54.8863	3.65652	67.1146	0.367275
		54.8422	3.69006	67.3603	0.341095
		54.798	3.72408	67.6301	0.317042
		54.7539	3.75762	67.8805	0.290861
		54.7098	3.79116	68.0829	0.260424
		54.6657	3.82471	68.2418	0.226796
		54.6216	3.85825	68.3863	0.191573
		54.5824	3.89179	68.526	0.15635
		54.5286	3.92533	68.6705	0.121126
		54.4605	3.9584	68.8198	0.0859013
		54.3924	3.99194	68.9692	0.0512097
		54.3291	4.02548	69.1233	0.0170503
		54.2609	4.05855	69.2775	-0.0171091
		54.1976	4.09209	69.4316	-0.0512685
		54.1295	4.12516	69.605	-0.0848988
		54.071	4.1587	69.817	-0.115338
		54.0124	4.19224	71.0983	-0.271313
		53.9443	4.22531	70.9489	-0.237155
		53.8714	4.25837	70.8333	-0.199804
		53.8032	4.29191	70.7322	-0.160857
		53.7351	4.32498	70.5877	-0.128833
		53.6718	4.35852	70.3516	-0.115985
		53.6037	4.39159	70.0434	-0.11432
		53.5355	4.42513	69.7062	-0.105716
		53.4722	4.45819	71.2235	-0.307066
		53.4089	4.49173	71.4933	-0.331652
		53.3359	4.5248	72.3699	-0.201732
		53.2582	4.55787	72.6879	-0.216197
		53.1901	4.59141	72.8902	-0.246634
		53.1219	4.62447	73.0925	-0.278137
		53.0634	4.65801	73.3478	-0.301654
		53.0145	4.69203	73.6513	-0.318249
		52.9271	4.72462	73.974	-0.331648
		52.7341	4.75295	74.3064	-0.347183
		56.4545	2.45133	74.6387	-0.359518
		56.5659	2.41921	74.9422	-0.358516
		56.6917	2.38757	75.2312	-0.343647
		56.8222	2.3564	75.525	-0.323447
		56.9432	2.32476	75.843	-0.308052
		57.0594	2.29217	72.105	-0.176614
		57.1804	2.25958	71.9412	-0.240033
		57.3158	2.22842	72.1195	-0.207544
		57.4656	2.19725	72.3748	-0.18147
		57.6202	2.16656	71.7823	-0.274125
		57.8132	2.13871	71.6281	-0.308752
		58.1021	2.11937	71.3343	-0.328419
		59.0897	2.42996
		59.1145	2.39595
		58.7699	2.33352
		58.8749	2.36567
		58.9606	2.39876
		58.6601	2.30138
		58.584	2.26829
		58.5127	2.2352
		58.4415	2.20117
		58.375	2.16714
		58.2604	2.13593
		58.0062	2.11274
		59.6729	2.36956
		59.9187	2.34597
		59.9916	2.31432
		60.026	2.28031
		60.075	2.24629
		60.1383	2.21275
		60.2064	2.17921
		60.2698	2.14567
		60.3235	2.11213
		60.382	2.07859
		60.4453	2.04505
		60.5135	2.01151
		60.5768	1.97797
		60.6353	1.94443
		60.6938	1.91041
		60.762	1.87735
		60.8349	1.84428
		60.9175	1.81121
		61	1.77815
		61.0777	1.74508
		61.1555	1.71202
		61.2284	1.67895
		61.3062	1.64588
		61.3887	1.61282
		61.4713	1.57975
		61.5538	1.54669
		61.6219	1.51362
		61.6804	1.48008
		61.739	1.44654
		61.7975	1.41347
		61.856	1.37993
		61.9145	1.34639
		61.973	1.31285
		62.0316	1.27931
		62.0901	1.24577
		62.1486	1.2127
		62.2071	1.17916
		62.2656	1.14562
		62.329	1.11208
		62.3827	1.07853
		62.4364	1.04499
		62.5045	1.01192
		62.5823	0.978859
		62.6552	0.945792
		62.7281	0.912726
		62.8107	0.879661
		62.898	0.847069
		62.9806	0.814476
		63.0535	0.78141
		63.1264	0.748343
		63.209	0.715278
		63.2963	0.682214
		63.3741	0.649148
		63.447	0.615609
		63.5248	0.582543
		63.6025	0.549477
		63.6802	0.515939
		63.7532	0.4824
		63.8261	0.449806
		63.899	0.416739
		63.9768	0.383674
		64.0497	0.350607
		64.1227	0.317541
		64.2004	0.284475
		64.2829	0.251882
		64.3751	0.218819
		64.4624	0.186227
		64.5498	0.153635
		64.6419	0.121044
		64.7341	0.0889248
		64.8166	0.0558597
		64.9232	0.022798
		65.0826	-0.00836611
		65.1843	-0.0381208
		65.0505	-0.0693265
		59.4223	2.39315
		59.1238	2.41059
		65.7705	-0.023862
		65.7312	0.00968182
		66.4641	-0.0733789
		66.2758	-0.0445815
		66.1068	-0.0148363
		65.8371	0.00638914
		66.6475	-0.102177
		66.8069	-0.132396
		67.1006	-0.149838
		67.4166	-0.100178
		67.7384	-0.087374
		67.1961	-0.126198
		66.9033	-0.144668
		68.4609	-0.33393
		68.1197	-0.340594
		68.0248	-0.19885
		67.9183	-0.16626
		67.8742	-0.132717
		67.7964	-0.0996515
		68.1026	-0.231915
		68.1755	-0.265454
		68.234	-0.298523
		68.2541	-0.332542
		68.594	-0.469999
		68.4299	-0.440253
		68.3713	-0.406712
		68.3416	-0.372694
		68.2879	-0.339152
		68.8782	-0.489332
		69.9732	-0.248661
		69.6651	-0.233584
		70.1872	-0.155071
		70.509	-0.141794
		70.0341	-0.185334
		69.9051	-0.217012
		69.7713	-0.24869
		69.6278	-0.279424
		69.4843	-0.310631
		69.3505	-0.34231
		69.2311	-0.374458
		69.1117	-0.407079
		68.9538	-0.436398
		68.6851	-0.458173
		71.1145	-0.324103
		70.9887	-0.292462
		70.8677	-0.26082
		70.7659	-0.227758
		70.6642	-0.194223
		70.5048	-0.164949
		70.2111	-0.147034
		71.2595	-0.354325
		71.5197	-0.378859
		71.8373	-0.392517
		72.1785	-0.387271
		72.9705	0.249334
		72.9648	0.283355
		73.0338	0.215793
		75.5462	0.103688
		75.4268	0.0715396
		75.3219	0.0389204
		75.2169	0.00630122
		75.1167	-0.0258447
		75.031	-0.0594062
		74.9453	-0.0929677
		74.8018	-0.12323
		74.5331	-0.145004
		73.6539	0.0268708
		73.5329	0.0589854
		73.4648	0.0925251
		73.3726	0.125116
		73.2036	0.152971
		73.0251	0.180353
		72.981	0.213896
		73.746	-0.00619296
		73.8718	-0.0368893
		74.0264	-0.0671091
		74.1954	-0.0973268
		74.398	-0.124705
		74.6821	-0.143565
		72.6936	-0.0228806
		72.3521	-0.0177312
		72.6722	0.0626436
		72.7098	0.0966708
		72.7234	0.131167
		72.7947	0.163782
		73.02	0.189802
		72.6298	0.0290883
		72.5873	-0.00446711
		72.5449	-0.0380225
		72.5025	-0.0715778
		72.46	-0.105133
		72.4176	-0.138689
		72.3751	-0.172244
		72.3327	-0.205799
		72.2903	-0.239355
		72.2478	-0.27291
		72.2054	-0.306465
		72.163	-0.340021
		72.1205	-0.373576
