# Supplementary material for: Self-assembled endogenous DNA nanoparticles for auto-release and expression of the eGFP gene in Bacillus subtilis
Source: Commun Biol. 2022 Dec 14;5:1373. doi: 10.1038/s42003-022-04233-8 (PMC9751278; doi:10.1038/s42003-022-04233-8)
Supplement: Supplementary file 4 — Supplementary data2 [file 42003_2022_4233_MOESM4_ESM.xlsx]

## Sheet: Sheet1
Dataset 2: The source data of fluorescent intensity of labelled citZ-boxes treated with BamHI or T4 ligase.
30U		70U		110U		150U		190U		230U		270U		T4 Ligase		CK* (citZ-box)
Wavelength	FL intensity	Wavelength	FL intensity	Wavelength	FL intensity	Wavelength	FL intensity	Wavelength	FL intensity	Wavelength	FL intensity	Wavelength	FL intensity	Wavelength	FL intensity	Wavelength	FL intensity
530.158	257.346	530.28	239.729	530.199	285.034	529.993	428.408	529.993	428.408	529.993	428.408	530.616	647.011	530.406	70.3985	530.123	18.1487
530.364	264.332	530.566	255.779	530.466	292.023	530.402	449.232	530.402	449.232	530.402	449.232	530.171	627.209	531.227	70.4303	530.637	11.2198
530.733	271.343	531.098	274.635	530.671	296.917	530.873	468.682	530.873	468.682	530.873	468.682	530.958	676.091	531.884	63.4871	531.459	9.88974
531	274.166	531.508	285.817	530.917	305.995	531.281	494.35	531.281	494.35	531.281	494.35	531.198	702.835	532.068	63.4942	532.014	9.9327
531.328	276.998	532.204	311.655	531.225	312.988	531.629	513.781	531.629	513.781	531.629	513.781	531.643	737.735	532.294	62.1092	532.486	14.8473
531.575	284.686	532.613	330.502	531.43	324.85	531.894	525.586	531.894	525.586	531.894	525.586	532.156	769.16	532.479	62.1164	532.856	14.1791
531.841	288.899	533.29	344.492	531.737	337.418	532.14	539.465	532.14	539.465	532.14	539.465	532.498	804.048	532.622	62.1219	533.041	14.8903
532.047	293.104	533.474	353.565	532.045	345.804	532.549	551.984	532.549	551.984	532.549	551.984	532.806	834.285	532.828	61.433	533.226	14.9046
532.293	297.314	533.658	357.064	532.251	349.304	532.958	576.269	532.958	576.269	532.958	576.269	533.251	865.701	532.93	61.437	533.37	14.2189
532.437	302.9	533.884	361.959	532.312	358.368	532.753	565.857	532.753	565.857	532.753	565.857	533.696	904.086	533.094	60.0496	533.534	14.2316
532.642	306.408	534.171	366.859	532.517	365.353	533.162	590.141	533.162	590.141	533.162	590.141	534.175	943.637	533.218	60.0544	533.658	14.2412
532.868	311.311	534.396	371.058	532.825	375.829	533.325	604.007	533.325	604.007	533.325	604.007	534.414	969.22	533.423	59.3655	533.76	14.2491
533.053	316.903	534.663	378.744	533.03	384.208	533.57	619.269	533.57	619.269	533.57	619.269	534.894	1006.45	533.628	57.9797	533.986	14.2666
533.3	325.286	534.868	383.638	533.132	389.791	533.835	633.151	533.835	633.151	533.835	633.151	534.688	988.999	533.854	57.9884	534.192	13.5857
533.485	331.573	535.031	390.619	533.275	396.77	534.142	649.115	534.142	649.115	534.142	649.115	535.03	1023.89	534.1	57.998	534.315	12.8984
533.67	336.47	535.38	399.009	533.439	405.145	534.551	666.479	534.551	666.479	534.551	666.479	535.338	1057.61	534.264	58.0043	534.603	12.2238
533.854	341.366	535.605	404.601	533.644	415.614	534.898	687.294	534.898	687.294	534.898	687.294	535.475	1085.5	534.49	58.7099	534.767	12.9334
534.039	345.567	535.789	415.068	533.952	424.697	535.163	708.096	535.163	708.096	535.163	708.096	535.92	1120.4	534.716	57.3249	535.034	12.954
534.204	350.461	536.014	424.145	534.157	435.166	535.572	732.38	535.572	732.38	535.572	732.38	536.16	1145.98	534.859	57.3305	535.281	14.3669
534.45	355.367	536.137	429.033	534.362	443.544	535.816	754.563	535.816	754.563	535.816	754.563	536.365	1166.92	534.983	57.3353	535.507	13.6875
534.655	360.266	536.321	434.622	534.67	450.537	536.019	775.355	536.019	775.355	536.019	775.355	536.57	1186.69	535.147	56.6448	535.671	13.7002
534.799	363.765	536.424	439.508	534.916	457.524	536.49	796.189	536.49	796.189	536.49	796.189	536.81	1212.27	535.311	55.9542	535.979	13.7241
534.984	369.357	536.567	448.578	535.121	467.993	536.735	812.144	536.735	812.144	536.735	812.144	537.186	1235.55	535.455	55.9598	536.144	14.4337
535.148	374.251	536.812	456.263	535.326	477.068	537	827.409	537	827.409	537	827.409	537.597	1270.44	535.66	55.9678	536.452	13.0638
535.292	377.054	536.976	463.244	535.47	483.351	537.245	844.748	537.245	844.748	537.245	844.748	537.323	1255.31	535.844	55.278	536.699	13.0829
535.559	384.745	537.119	469.527	535.572	488.934	537.51	867.626	537.51	867.626	537.51	867.626	537.734	1294.85	536.009	55.2844	536.863	13.7925
535.744	389.642	537.262	476.506	535.675	493.123	537.714	879.422	537.714	879.422	537.714	879.422	537.973	1316.95	536.214	55.2923	537.11	13.1147
535.908	395.23	537.467	487.672	535.798	497.314	537.919	888.45	537.919	888.45	537.919	888.45	538.179	1333.24	536.419	55.3003	537.274	13.1275
536.073	402.905	537.753	499.541	535.88	502.895	538.164	902.329	538.164	902.329	538.164	902.329	538.418	1349.53	536.583	55.3066	537.541	13.845
536.401	409.215	537.855	506.518	535.941	508.475	538.368	919.661	538.368	919.661	538.368	919.661	538.692	1383.24	536.748	55.313	537.808	13.1688
536.586	412.72	538.142	513.508	536.085	511.97	538.634	928.007	538.634	928.007	538.634	928.007	539.205	1421.64	536.994	55.3225	537.973	13.1816
536.853	417.629	538.265	517.699	536.125	516.852	538.735	940.479	538.735	940.479	538.735	940.479	539	1403.03	537.055	55.3249	538.281	13.2054
537.017	419.741	538.388	521.89	536.207	521.039	538.837	948.799	538.837	948.799	538.837	948.799	539.342	1434.43	537.22	54.6344	538.507	13.2229
537.366	427.444	538.51	528.868	536.351	526.625	538.981	952.281	538.981	952.281	538.981	952.281	539.65	1460.02	537.363	53.9431	538.712	13.2388
537.613	440.695	538.674	536.546	536.515	531.516	539.185	962.694	539.185	962.694	539.185	962.694	539.445	1446.06	537.548	53.9503	539.103	11.1785
537.942	447.005	538.715	540.034	536.618	537.099	539.389	976.566	539.389	976.566	539.389	976.566	539.821	1480.95	537.671	53.955	539.411	12.5961
538.188	453.302	538.919	548.412	536.7	540.589	539.511	986.965	539.511	986.965	539.511	986.965	540.061	1507.7	537.856	53.9622	539.658	12.6151
538.414	458.9	539.186	554.704	536.802	544.082	539.716	998.069	539.716	998.069	539.716	998.069	540.403	1530.97	538.061	53.9701	539.781	12.6247
538.578	463.793	539.37	562.384	536.925	548.272	539.92	1012.63	539.92	1012.63	539.92	1012.63	540.506	1549.56	538.225	53.2796	539.925	12.6358
538.804	469.391	539.431	566.57	536.987	553.852	540.144	1025.82	540.144	1025.82	540.144	1025.82	540.814	1570.51	538.451	51.8946	540.068	13.3438
538.969	474.285	539.492	570.059	537.13	560.135	540.369	1036.92	540.369	1036.92	540.369	1036.92	541.156	1596.11	538.595	51.2033	540.233	13.3566
539.174	479.88	539.574	572.156	537.212	564.322	540.553	1049.41	540.553	1049.41	540.553	1049.41	541.293	1613.55	538.882	49.8207	540.479	13.3757
539.318	483.379	539.636	574.251	537.335	567.816	540.778	1059.82	540.778	1059.82	540.778	1059.82	541.635	1634.5	538.984	49.8247	540.705	11.9994
539.585	489.679	539.697	576.347	537.438	572.702	540.983	1065.39	540.983	1065.39	540.983	1065.39	541.875	1651.95	539.313	49.1405	540.849	12.0106
539.708	494.566	539.779	578.444	537.54	576.891	541.125	1077.18	541.125	1077.18	541.125	1077.18	542.08	1667.07	539.436	49.1453	541.055	12.0265
539.934	499.469	539.861	581.934	537.684	583.871	541.289	1086.89	541.289	1086.89	541.289	1086.89	542.217	1686.84	539.744	49.1572	541.178	12.7329
540.057	502.269	539.902	583.331	537.848	588.065	541.473	1094.53	541.473	1094.53	541.473	1094.53	542.559	1712.43	539.826	49.1604	541.322	13.4409
540.222	507.162	539.984	586.125	537.95	592.951	541.575	1100.09	541.575	1100.09	541.575	1100.09	543.141	1753.16	540.072	47.7762	541.486	13.4536
540.406	511.364	540.025	586.825	538.012	596.44	541.739	1107.72	541.739	1107.72	541.739	1107.72	542.901	1729.9	540.257	47.7834	541.712	12.7743
540.53	514.86	540.086	588.92	538.155	601.329	541.881	1118.82	541.881	1118.82	541.881	1118.82	543.654	1778.77	540.318	47.0889	541.836	12.0869
540.715	519.756	540.127	589.62	538.258	606.215	542.066	1124.38	542.066	1124.38	542.066	1124.38	544.236	1798.59	540.524	47.0968	542.082	12.106
540.858	524.646	540.189	592.413	538.381	611.8	542.127	1129.93	542.127	1129.93	542.127	1129.93	544.715	1820.72	540.647	47.1016	542.37	12.1283
540.982	530.229	540.291	594.511	538.566	616.692	542.229	1136.86	542.229	1136.86	542.229	1136.86	545.16	1849.82	540.729	47.1048	542.575	12.1442
541.064	532.327	540.332	595.211	538.606	620.876	542.393	1142.43	542.393	1142.43	542.393	1142.43	545.502	1883.54	540.79	47.1072	542.74	12.1569
541.208	536.522	540.414	597.308	538.689	622.276	542.536	1149.37	542.536	1149.37	542.536	1149.37	545.399	1867.27	540.996	47.1151	542.904	12.1697
541.393	540.028	540.455	598.705	538.75	627.159	542.741	1156.32	542.741	1156.32	542.741	1156.32	545.023	1837.02	541.119	45.0293	543.089	12.184
541.495	543.521	540.517	600.103	538.914	631.353	542.884	1161.88	542.884	1161.88	542.884	1161.88	545.81	1892.87	541.221	45.0332	543.233	12.1951
541.68	549.113	540.558	601.5	539.017	636.936	543.088	1171.6	543.088	1171.6	543.088	1171.6	546.049	1906.84	541.406	44.3435	543.397	12.2079
541.865	554.009	540.599	602.897	539.181	639.039	543.272	1179.93	543.272	1179.93	543.272	1179.93	546.631	1925.5	541.529	44.3483	543.562	12.2206
542.112	560.306	540.64	604.294	539.263	643.227	543.436	1184.11	543.436	1184.11	543.436	1184.11	547.247	1941.84	541.714	44.3554	543.808	12.2397
542.276	563.113	540.681	605.691	539.427	649.511	543.621	1189.67	543.621	1189.67	543.621	1189.67	548.034	1958.2	541.817	44.3594	544.096	12.9588
542.481	566.622	540.742	607.09	539.571	653.007	543.825	1200.78	543.825	1200.78	543.825	1200.78	548.582	1969.89	541.94	43.6673	544.219	12.9684
542.768	570.838	540.783	608.486	539.673	658.59	544.194	1212.6	544.194	1212.6	544.194	1212.6	548.924	1976.9	542.063	43.6721	544.425	12.2874
542.994	575.046	540.845	609.885	539.796	664.174	544.624	1223.74	544.624	1223.74	544.624	1223.74	549.574	1988.6	542.206	42.9808	544.61	11.6049
543.261	578.564	540.926	611.982	539.878	669.755	544.932	1231.4	544.932	1231.4	544.932	1231.4	549.985	1992.13	542.33	42.2887	544.918	10.9319
543.466	580.682	540.967	613.379	540.022	673.948	545.157	1238.35	545.157	1238.35	545.157	1238.35	550.635	1984.09	542.535	42.2966	545.164	10.2541
543.774	582.816	541.07	616.174	540.206	679.537	545.546	1246.72	545.546	1246.72	545.546	1246.72	551.114	1974.86	542.781	42.3062	545.37	10.27
544.102	587.039	541.111	617.571	540.329	685.121	545.956	1257.16	545.956	1257.16	545.956	1257.16	551.764	1963.33	543.007	42.3149	545.596	9.59063
544.287	589.154	541.172	619.666	540.493	690.709	546.284	1264.13	546.284	1264.13	546.284	1264.13	552.209	1955.26	543.171	41.6244	545.863	11.005
544.451	591.265	541.234	621.065	540.678	697.692	546.633	1273.18	546.633	1273.18	546.633	1273.18	552.722	1940.22	543.397	40.2394	546.068	11.021
544.594	591.983	541.295	622.463	540.801	704.67	547.084	1283.63	547.084	1283.63	547.084	1283.63	553.236	1924.03	543.643	39.5521	546.356	11.0432
544.84	592.021	541.398	624.562	540.903	710.95	547.514	1293.39	547.514	1293.39	547.514	1293.39	553.715	1911.32	543.91	38.8655	546.644	11.0655
545.046	594.139	541.521	626.662	541.026	717.928	547.966	1298.99	547.966	1298.99	547.966	1298.99	554.365	1891.65	544.3	40.2744	546.89	11.0846
545.292	594.177	541.562	628.059	541.17	722.817	548.315	1302.51	548.315	1302.51	548.315	1302.51	554.639	1877.75	544.464	40.2807	547.24	9.71791
545.599	594.224	541.644	629.459	541.313	727.009	548.581	1308.08	548.581	1308.08	548.581	1308.08	555.084	1861.55	544.669	39.5918	547.466	9.73541
545.804	595.647	541.705	630.857	541.498	731.902	549.136	1307.48	549.136	1307.48	549.136	1307.48	555.529	1843.02	544.833	38.9013	547.712	9.75451
546.091	598.473	541.746	631.558	541.642	735.397	549.546	1316.54	549.546	1316.54	549.546	1316.54	556.076	1823.35	545.141	37.5195	547.959	9.7736
546.235	599.886	541.808	632.956	541.785	738.893	550.163	1315.25	550.163	1315.25	550.163	1315.25	556.487	1803.66	545.326	38.9204	548.329	9.80224
546.625	604.119	541.869	634.354	542.175	751.466	550.43	1311.83	550.43	1311.83	550.43	1311.83	556.932	1788.62	545.47	38.9259	548.473	9.81337
546.871	606.938	541.951	635.755	542.339	757.054	550.8	1307.73	550.8	1307.73	550.8	1307.73	557.274	1766.59	545.654	38.9331	548.719	9.83247
547.056	609.053	542.034	636.458	542.647	765.44	551.191	1306.41	551.191	1306.41	551.191	1306.41	557.582	1752.7	545.839	38.9402	549.048	10.5548
547.241	611.863	542.116	638.555	542.791	771.026	551.726	1299.57	551.726	1299.57	551.726	1299.57	558.061	1726.05	545.962	38.945	549.315	9.87861
547.61	615.397	542.198	639.955	542.996	775.92	551.911	1298.21	551.911	1298.21	551.911	1298.21	558.54	1704.04	546.085	38.9498	549.644	9.2072
547.917	617.531	542.28	642.052	543.283	779.427	552.323	1290.67	552.323	1290.67	552.323	1290.67	559.156	1677.41	546.291	38.9577	549.808	9.91679
548.143	618.261	542.362	644.149	543.406	785.708	552.693	1283.8	552.693	1283.8	552.693	1283.8	559.567	1654.23	546.434	38.9633	550.034	10.6312
548.41	618.998	542.444	646.246	543.509	791.988	553.146	1275.57	553.146	1275.57	553.146	1275.57	560.08	1627.58	546.557	38.9681	550.24	10.6471
548.594	620.417	542.505	649.038	543.632	798.966	553.476	1267.31	553.476	1267.31	553.476	1267.31	560.559	1602.09	546.722	38.2775	550.548	11.3678
548.881	622.548	542.607	651.833	543.837	804.557	553.826	1259.75	553.826	1259.75	553.826	1259.75	561.278	1575.47	546.865	37.5862	550.651	12.0726
549.251	625.387	542.689	653.233	544.103	813.637	554.197	1249.43	554.197	1249.43	554.197	1249.43	561.688	1549.98	547.112	36.8989	550.959	12.0965
549.722	626.85	542.771	655.33	544.391	821.324	554.486	1237.71	554.486	1237.71	554.486	1237.71	562.133	1521	547.317	36.21	551.103	12.1076
550.194	627.619	542.833	657.426	544.719	829.712	554.713	1228.75	554.713	1228.75	554.713	1228.75	562.578	1490.86	547.46	36.2156	551.308	10.7298
550.481	626.272	542.915	660.219	544.842	835.297	555.063	1222.57	555.063	1222.57	555.063	1222.57	562.989	1463.03	547.645	36.2227	551.534	11.4442
550.686	624.913	542.956	660.919	545.027	842.279	555.413	1213.63	555.413	1213.63	555.413	1213.63	563.502	1436.39	547.871	36.2314	551.801	11.4648
551.096	622.89	543.038	663.016	545.252	847.175	555.783	1205.38	555.783	1205.38	555.783	1205.38	563.947	1409.73	547.994	35.5393	552.13	11.4903
551.383	622.935	543.181	665.815	545.355	848.577	555.948	1201.26	555.948	1201.26	555.948	1201.26	564.426	1387.73	548.281	34.8536	552.418	11.5126
551.629	622.277	543.222	667.909	545.601	851.383	556.34	1189.55	556.34	1189.55	556.34	1189.55	564.973	1359.92	548.445	34.86	552.623	11.5285
551.833	620.223	543.263	670.002	545.951	852.804	556.752	1175.78	556.752	1175.78	556.752	1175.78	565.384	1336.75	548.651	34.8679	552.808	11.5428
552.1	618.177	543.407	672.801	546.135	855.606	556.979	1170.27	556.979	1170.27	556.979	1170.27	565.829	1306.61	548.979	34.8806	553.075	11.5635
552.346	616.129	543.489	674.898	546.464	860.509	557.474	1153.74	557.474	1153.74	557.474	1153.74	566.274	1282.27	549.082	34.8846	553.281	10.1857
552.714	611.318	543.529	676.992	546.669	863.313	558.01	1135.83	558.01	1135.83	558.01	1135.83	566.616	1260.25	549.287	34.1957	553.507	8.80944
552.899	608.565	543.611	679.089	546.977	868.911	558.196	1126.17	558.196	1126.17	558.196	1126.17	567.437	1222.03	549.39	34.1996	553.795	8.83172
553.144	603.735	543.693	681.882	547.183	872.412	558.464	1117.22	558.464	1117.22	558.464	1117.22	568.293	1171.04	549.615	34.2084	554.123	8.85717
553.288	601.671	543.796	683.981	547.593	878.715	558.835	1105.51	558.835	1105.51	558.835	1105.51	568.669	1144.37	549.78	34.2147	554.555	7.49686
553.431	598.912	543.898	685.383	547.675	880.115	559.082	1100.01	559.082	1100.01	559.082	1100.01	567.745	1198.84	549.944	34.2211	554.699	8.20486
553.738	595.482	543.98	688.176	548.066	882.236	559.495	1084.16	559.495	1084.16	559.495	1084.16	567.027	1251.01	550.046	33.5282	554.76	8.9065
553.8	594.101	544.062	689.577	548.62	883.673	559.805	1066.9	559.805	1066.9	559.805	1066.9	568.909	1131.63	550.252	32.8393	554.904	8.91763
554.025	589.963	544.165	691.675	549.052	886.494	557.783	1146.87	557.783	1146.87	557.783	1146.87	569.251	1120.06	550.457	32.8472	555.089	8.23509
554.373	583.758	544.226	693.074	549.442	887.917	557.288	1163.4	557.288	1163.4	557.288	1163.4	569.593	1108.49	550.6	32.8528	555.212	8.24463
554.66	578.935	544.308	695.171	549.668	889.329	560.114	1056.57	560.114	1056.57	560.114	1056.57	569.901	1092.27	550.744	31.4646	555.397	8.25895
554.762	577.56	544.39	697.267	550.243	890.07	560.67	1046.27	560.67	1046.27	560.67	1046.27	570.38	1074.91	550.99	30.0804	555.521	8.2685
555.09	574.133	544.472	699.364	550.654	894.283	561.185	1032.51	561.185	1032.51	561.185	1032.51	570.688	1054.04	551.175	30.0876	555.623	8.27645
555.315	570.691	544.575	701.463	551.003	897.098	561.722	1008.37	561.722	1008.37	561.722	1008.37	571.167	1028.55	551.339	29.3971	555.808	8.98764
555.561	565.861	544.677	703.561	551.106	897.802	561.474	1019.41	561.474	1019.41	561.474	1019.41	570.962	1042.46	551.565	28.709	555.911	8.99559
555.95	562.444	544.78	705.66	551.599	896.447	560.999	1040.79	560.999	1040.79	560.999	1040.79	571.51	1016.98	551.791	28.7177	556.014	9.00355
556.278	557.627	544.944	708.46	551.908	892.986	562.01	1000.81	562.01	1000.81	562.01	1000.81	571.886	1004.25	551.975	28.7248	556.116	9.70837
556.421	554.868	545.026	709.86	552.401	887.45	562.134	992.52	562.134	992.52	562.134	992.52	572.228	989.198	552.263	28.736	556.24	10.4148
556.646	551.425	545.108	711.957	552.648	884.681	562.341	982.172	562.341	982.172	562.341	982.172	572.536	974.139	552.468	28.7439	556.384	10.4259
557.015	545.919	545.231	713.36	552.997	882.618	562.712	971.848	562.712	971.848	562.712	971.848	572.913	954.443	552.653	28.7511	556.466	9.73541
557.343	543.883	545.313	713.367	553.47	879.17	562.918	964.267	562.918	964.267	562.918	964.267	573.323	934.752	552.92	28.7614	556.527	9.74019
557.629	539.755	545.478	713.38	553.737	875.01	563.124	955.994	563.124	955.994	563.124	955.994	573.665	923.182	553.145	28.7701	556.589	9.74496
557.793	536.304	545.56	714.78	553.902	874.326	563.393	944.271	563.393	944.271	563.393	944.271	574.11	908.14	553.351	28.7781	556.712	9.75451
558.019	534.252	545.683	715.486	554.292	868.781	563.599	935.306	563.599	935.306	563.599	935.306	574.555	891.937	553.597	28.7876	556.815	10.4593
558.285	528.035	545.786	716.191	554.498	863.919	563.888	925.662	563.888	925.662	563.888	925.662	574.829	873.39	553.741	28.7932	556.959	11.1673
558.612	523.217	545.929	716.899	554.827	858.369	564.094	918.081	564.094	918.081	564.094	918.081	575.582	839.805	554.028	28.8043	557.062	11.1753
558.838	519.775	546.053	718.302	555.115	852.12	564.507	899.46	564.507	899.46	564.507	899.46	575.24	861.828	554.151	28.8091	557.226	10.4911
558.96	517.708	546.155	720.401	555.403	847.264	564.3	909.116	564.3	909.116	564.3	909.116	576.061	825.93	554.336	28.8162	557.329	10.4991
559.165	512.872	546.237	721.801	555.65	841.011	564.898	891.215	564.898	891.215	564.898	891.215	576.951	803.977	554.603	28.8266	557.411	10.5055
559.493	505.273	546.36	722.507	555.876	836.151	565.29	873.975	565.29	873.975	565.29	873.975	576.608	815.547	554.849	28.8361	557.493	11.2087
559.677	499.738	546.463	723.212	556.102	831.29	565.455	867.08	565.455	867.08	565.455	867.08	577.327	791.25	555.157	28.848	557.616	11.2182
560.107	492.155	546.586	724.615	556.349	825.735	565.641	860.188	565.641	860.188	565.641	860.188	577.806	779.697	555.362	28.856	557.678	11.223
560.496	485.261	546.668	726.712	556.617	820.18	565.806	853.293	565.806	853.293	565.806	853.293	578.319	756.535	555.547	28.8631	557.801	11.2326
560.823	480.444	546.709	728.109	556.884	815.323	566.115	840.884	566.115	840.884	566.115	840.884	579.072	735.726	555.67	28.8679	557.884	11.2389
561.028	477.694	546.812	729.511	556.946	813.934	566.239	837.442	566.239	837.442	566.239	837.442	579.962	721.904	555.855	28.1782	558.027	10.5532
561.417	470.104	546.914	731.609	557.296	806.992	566.445	829.862	566.445	829.862	566.445	829.862	580.783	696.458	555.978	27.4861	558.151	9.86588
561.99	457.675	547.037	733.709	557.542	801.437	566.652	818.821	566.652	818.821	566.652	818.821	581.673	673.344	556.203	26.7979	558.315	9.18174
562.257	454.239	547.14	735.111	557.871	796.584	566.776	813.303	566.776	813.303	566.776	813.303	582.494	658.351	556.491	26.1122	558.397	9.18811
562.543	451.502	547.222	736.511	558.221	789.643	566.982	807.799	566.982	807.799	566.982	807.799	583.281	638.708	556.675	25.4225	558.582	9.89929
562.81	446.675	547.366	737.916	558.612	780.614	567.25	798.151	567.25	798.151	567.25	798.151	583.932	627.178	556.86	25.4296	558.747	9.91202
563.137	443.249	547.448	738.619	558.818	775.055	567.518	785.044	567.518	785.044	567.518	785.044	584.719	611.019	557.127	24.7431	558.87	9.92156
563.485	436.349	547.55	739.324	558.982	769.492	567.663	780.222	567.663	780.222	567.663	780.222	585.54	592.542	557.229	24.7471	558.993	9.93111
563.731	432.214	547.633	739.33	559.414	759.073	567.972	773.349	567.972	773.349	567.972	773.349	586.327	579.868	557.414	23.3605	559.096	9.93906
564.018	426	547.776	739.341	559.6	751.422	568.198	767.155	568.198	767.155	568.198	767.155	587.148	564.875	557.599	23.3676	559.219	9.25175
564.304	421.176	547.9	739.351	559.847	743.079	568.425	760.962	568.425	760.962	568.425	760.962	587.97	553.367	557.825	22.6795	559.322	9.2597
564.632	414.273	548.043	740.059	560.053	737.52	568.714	750.626	568.714	750.626	568.714	750.626	588.859	541.867	558.009	21.9898	559.445	9.26925
565	407.376	548.146	740.067	560.217	733.351	569.002	742.366	569.002	742.366	569.002	742.366	589.817	525.731	558.297	22.0009	559.589	9.28038
565.103	404.61	548.187	740.07	560.361	727.787	569.208	736.169	569.208	736.169	569.208	736.169	590.913	518.903	558.481	22.0081	559.671	9.28675
565.574	396.338	548.311	739.383	560.629	721.536	569.724	719.639	569.724	719.639	569.724	719.639	591.734	512.041	558.666	22.0152	559.815	9.29789
565.758	391.498	548.413	739.391	560.876	713.89	569.373	730.658	569.373	730.658	569.373	730.658	592.624	500.541	558.892	22.024	559.877	9.99952
566.126	384.601	548.475	740.092	561.082	705.543	570.095	707.931	570.095	707.931	570.095	707.931	593.65	482.09	559.077	22.0311	560	10.0091
566.249	383.925	548.598	740.799	561.349	698.596	570.404	701.059	570.404	701.059	570.404	701.059	594.814	479.918	559.343	21.3446	560.144	10.0202
566.781	370.794	548.66	740.804	561.637	695.83	570.692	692.798	570.692	692.798	570.692	692.798	596.319	475.466	559.569	20.6565	560.308	10.0329
567.027	367.355	548.783	740.813	562.007	689.587	571.063	684.551	571.063	684.551	571.063	684.551	597.688	461.706	559.815	19.2723	560.493	10.0473
567.211	363.906	548.865	741.516	562.274	686.124	571.393	674.913	571.393	674.913	571.393	674.913	598.544	446.717	560.123	20.6779	560.575	10.0536
567.58	356.314	548.947	742.22	562.645	676.396	571.599	670.1	571.599	670.1	571.599	670.1	599.297	446.814	560.226	21.3788	560.658	10.06
567.969	349.42	549.03	742.226	562.871	671.536	571.908	658.383	571.908	658.383	571.908	658.383	600.768	435.39	560.534	21.3907	560.719	10.0648
568.092	347.353	549.173	742.934	563.056	664.581	572.217	651.51	572.217	651.51	572.217	651.51	602.205	429.768	560.821	22.7955	560.801	10.768
568.46	343.237	549.235	742.939	563.324	654.846	572.465	643.244	572.465	643.244	572.465	643.244	603.506	424.129	560.965	23.498	560.884	10.7743
568.891	337.045	549.379	743.647	563.633	645.811	572.609	637.038	572.609	637.038	572.609	637.038	604.532	410.324	561.232	23.5083	561.007	10.7839
569.157	337.086	549.543	744.356	563.838	640.252	572.815	629.457	572.815	629.457	572.815	629.457	605.73	401.187	561.54	23.5202	561.11	10.7918
569.301	338.499	549.666	744.366	564.106	634.001	573.062	625.343	573.062	625.343	573.062	625.343	607.338	387.457	561.806	23.5305	561.233	10.8014
569.465	339.22	549.79	745.072	564.435	627.057	573.33	617.08	573.33	617.08	573.33	617.08	608.707	376.02	562.114	24.2393	561.336	10.8093
569.649	338.553	549.954	745.085	564.702	620.806	573.804	608.156	573.804	608.156	573.804	608.156	610.692	364.661	562.463	24.2528	561.438	10.8173
569.977	332.345	550.057	745.093	565.052	612.471	574.092	599.896	574.092	599.896	574.092	599.896	611.958	343.919	562.894	24.9664	561.562	10.8268
570.12	326.804	550.18	745.103	565.32	606.22	573.577	612.273	573.577	612.273	573.577	612.273	613.601	324.386	563.017	24.9711	561.664	10.8348
570.325	324.054	550.283	744.414	565.566	599.271	574.36	592.324	574.36	592.324	574.36	592.324	614.798	315.249	563.284	24.9815	561.767	10.8428
570.448	321.986	550.386	743.725	565.813	592.321	574.566	586.128	574.566	586.128	574.566	586.128	615.894	292.162	563.51	24.9902	561.87	11.5476
570.632	319.929	550.488	742.339	566.081	587.464	574.731	581.309	574.731	581.309	574.731	581.309	617.023	298.115	563.715	24.3013	561.932	11.5524
570.857	316.486	550.632	740.956	566.225	583.99	575.288	564.785	575.288	564.785	575.288	564.785	617.947	284.297	563.982	24.3116	562.014	11.5587
571.021	313.73	550.776	739.574	566.492	577.739	575.081	573.058	575.081	573.058	575.081	573.058	619.076	272.828	564.167	22.925	562.137	10.8714
571.308	308.211	550.92	739.585	566.719	571.485	575.822	560.715	575.822	560.715	575.822	560.715	619.829	263.634	564.392	22.2369	562.199	10.8762
571.533	304.074	551.146	738.906	566.924	567.32	576.317	546.951	576.317	546.951	576.317	546.951	609.734	364.538	564.577	22.2441	562.342	10.8873
571.799	299.942	551.372	738.226	567.274	561.075	576.564	538.684	576.564	538.684	576.564	538.684	584.342	622.585	564.762	20.8575	562.445	10.8953
571.942	297.183	551.64	738.247	567.541	556.218	576.935	533.205	576.935	533.205	576.935	533.205	585.266	605.283	564.844	20.1638	562.548	10.9032
572.106	294.426	551.783	737.561	567.809	549.27	577.182	523.554	577.182	523.554	577.182	523.554	585.951	587.949	565.09	19.4765	562.63	10.2127
572.249	291.667	551.886	737.569	568.076	540.231	577.594	519.465	577.594	519.465	577.594	519.465	589.475	532.655	565.275	18.7868	562.753	10.2223
572.393	290.298	551.968	738.272	568.344	534.677	578.294	504.348	578.294	504.348	578.294	504.348	590.331	524.635	565.46	19.4908	562.877	9.53495
572.516	289.622	552.05	738.279	568.57	529.12	577.923	511.212	577.923	511.212	577.923	511.212	593.308	495.984	565.685	19.4995	562.979	9.5429
572.721	289.653	552.153	738.984	568.796	524.956	578.829	493.358	578.829	493.358	578.829	493.358	594.335	481.017	565.891	19.5075	563.082	9.55086
572.967	290.387	552.256	738.991	569.166	518.713	579.447	483.764	579.447	483.764	579.447	483.764	595.532	475.365	566.137	18.1233	563.226	10.2589
573.131	291.108	552.297	738.995	569.372	513.851	579.982	472.774	579.982	472.774	579.982	472.774	597.175	463.962	566.301	18.1296	563.349	10.2684
573.295	289.742	552.42	737.61	569.619	506.205	580.353	464.526	580.353	464.526	580.353	464.526	600.084	444.593	566.547	18.1392	563.432	10.9716
573.459	289.072	552.482	736.918	569.845	500.647	580.681	465.961	580.681	465.961	580.681	465.961	601.35	438.949	566.794	17.4518	563.534	10.9796
573.602	287.008	552.585	735.533	570.092	495.788	581.176	453.58	581.176	453.58	581.176	453.58	602.821	427.525	566.958	16.7613	563.699	10.9923
573.766	284.947	552.688	734.147	570.195	495.796	581.793	443.987	581.793	443.987	581.793	443.987	605.114	406.915	567.163	16.0724	563.822	11.0019
573.95	282.194	552.811	732.763	570.442	490.24	582.328	438.533	582.328	438.533	582.328	438.533	606.654	393.176	567.348	16.0796	563.925	10.313
574.114	278.742	552.873	732.071	570.627	483.286	583.069	426.19	583.069	426.19	583.069	426.19	612.745	332.406	567.532	16.0867	564.007	10.3193
574.38	275.306	552.976	729.988	570.854	477.032	583.892	416.628	583.892	416.628	583.892	416.628	611.205	355.436	567.697	16.0931	564.11	10.3273
574.585	271.165	553.079	728.602	571.059	470.776	583.481	417.949	583.481	417.949	583.481	417.949			568.066	14.7136	564.253	9.64154
574.77	269.803	553.182	727.216	571.471	461.052	582.699	430.285	582.699	430.285	582.699	430.285			568.251	14.7208	564.274	9.64314
575.056	267.066	553.305	724.439	571.923	454.118	584.221	412.526	584.221	412.526	584.221	412.526			568.476	14.7295	564.377	9.65109
575.241	264.313	553.388	722.354	572.273	449.964	584.509	405.65	584.509	405.65	584.509	405.65			568.743	16.1336	564.459	9.65745
575.466	262.261	553.45	720.965	572.602	442.324	584.839	400.164	584.839	400.164	584.839	400.164			568.969	16.8392	564.541	9.66382
575.63	260.896	553.532	719.578	572.808	435.371	585.373	397.478	585.373	397.478	585.373	397.478			569.236	16.8495	564.644	9.67177
575.753	259.524	553.614	717.494	573.157	430.52	585.867	393.402	585.867	393.402	585.867	393.402			569.482	16.1622	564.726	9.67814
575.855	258.149	553.717	715.411	573.404	424.965	586.155	389.294	586.155	389.294	586.155	389.294			569.708	15.4741	564.87	9.68927
576.019	255.393	553.82	714.025	573.774	419.418	586.567	383.821	586.567	383.821	586.567	383.821			569.893	15.4812	564.952	9.69564
576.142	254.021	553.964	711.946	574.001	415.255	587.019	379.738	587.019	379.738	587.019	379.738			570.118	15.49	565.034	9.702
576.306	251.265	554.088	709.865	574.309	409.007	587.389	374.259	587.389	374.259	587.389	374.259			570.262	15.4955	565.137	9.70996
576.47	250.594	554.335	705.703	574.576	405.543	587.76	371.548	587.76	371.548	587.76	371.548			570.365	16.8932	565.24	9.02105
576.634	249.229	554.458	704.319	574.782	401.378	588.171	370.227	588.171	370.227	588.171	370.227			570.57	16.9012	565.322	9.02741
576.777	247.165	554.499	702.928	575.152	393.741	588.664	368.919	588.664	368.919	588.664	368.919			570.693	17.6028	565.363	9.72746
577.043	243.034	554.582	701.541	575.543	386.803	589.198	366.233	589.198	366.233	589.198	366.233			570.857	17.6092	565.445	9.73382
577.248	240.284	554.685	699.458	575.79	381.247	589.774	363.553	589.774	363.553	589.774	363.553			571.042	18.3132	565.527	9.74019
577.473	238.232	554.767	698.071	575.913	381.256	590.35	359.489	590.35	359.489	590.35	359.489			571.329	18.3243	565.63	9.05128
577.637	236.867	554.808	696.68	576.037	377.085	590.844	352.645	590.844	352.645	590.844	352.645			571.494	18.3307	565.815	9.0656
577.801	235.501	554.891	695.293	576.263	374.315	591.214	348.55	591.214	348.55	591.214	348.55			571.74	18.3402	565.897	9.07196
577.965	234.831	554.952	694.601	576.571	370.854	591.708	344.473	591.708	344.473	591.708	344.473			571.843	18.3442	566.041	9.0831
578.17	232.777	554.993	693.907	576.777	368.78	592.324	345.952	592.324	345.952	592.324	345.952			572.068	18.3529	566.123	9.08946
578.375	231.417	555.055	693.912	577.065	363.924	592.818	336.34	592.818	336.34	592.818	336.34			572.192	18.3577	566.226	9.09742
578.805	227.311	555.117	693.917	577.271	359.062	593.476	336.441	593.476	336.441	593.476	336.441			572.294	18.3617	566.37	9.10855
579.031	225.955	555.178	694.618	577.744	352.13	593.969	336.516	593.969	336.516	593.969	336.516			572.376	18.3648	566.452	9.11492
579.256	223.904	555.301	695.325	578.052	348.669	594.38	336.58	594.38	336.58	594.38	336.58			572.581	17.6759	566.596	9.82292
579.502	221.856	555.466	696.034	578.299	347.992	594.996	335.29	594.996	335.29	594.996	335.29			572.766	16.9862	566.74	9.83406
579.789	218.423	555.589	696.741	578.545	345.223	595.901	328.509	595.901	328.509	595.901	328.509			572.869	16.9902	566.822	9.84042
580.096	214.993	555.671	696.747	578.833	341.064	596.642	320.319	596.642	320.319	596.642	320.319			573.053	16.3005	566.904	9.84679
580.362	212.253	555.856	696.762	579.162	336.212	597.299	317.652	597.299	317.652	597.299	317.652			573.218	16.3068	566.986	9.15629
580.526	210.887	555.979	697.468	579.697	329.284	597.669	316.324	597.669	316.324	597.669	316.324			573.382	16.3132	567.048	9.16106
580.854	207.461	556.061	698.171	579.985	324.429	597.957	312.216	597.957	312.216	597.957	312.216			573.628	16.3227	567.151	9.16901
581.141	205.419	556.144	698.178	580.416	318.887	598.451	310.908	598.451	310.908	598.451	310.908			573.833	15.6338	567.171	9.1706
581.305	204.749	556.267	697.49	580.643	314.724	599.314	308.273	599.314	308.273	599.314	308.273			574.039	15.6417	567.212	9.17379
581.469	204.079	556.349	696.8	580.951	310.566	599.766	308.342	599.766	308.342	599.766	308.342			574.305	15.6521	567.253	9.17697
581.591	201.316	556.391	695.409	581.177	307.796	600.013	305.612	600.013	305.612	600.013	305.612			574.531	15.6608	567.336	9.18333
581.858	199.967	556.452	692.627	581.547	303.644	600.424	301.523	600.424	301.523	600.424	301.523			574.819	15.6719	567.397	9.18811
582.083	200.002	556.473	689.841	581.835	300.879	600.753	298.806	600.753	298.806	600.753	298.806			575.065	15.6815	567.479	9.19447
582.268	197.944	556.556	687.06	582.205	296.726	601.247	297.497	601.247	297.497	601.247	297.497			575.332	15.6918	567.521	9.19765
582.473	197.28	556.597	685.669	582.534	293.267	601.658	297.561	601.658	297.561	601.658	297.561			575.578	15.7013	567.582	9.20242
582.657	196.613	556.659	682.886	582.986	290.515	602.11	292.094	602.11	292.094	602.11	292.094			575.865	15.7124	567.664	9.20879
582.842	195.251	556.741	680.105	583.274	285.659	602.645	289.408	602.645	289.408	602.645	289.408			576.132	15.0259	567.726	8.5167
582.944	195.267	556.845	675.235	583.829	280.127	603.056	283.935	603.056	283.935	603.056	283.935			576.337	14.337	567.767	8.51988
583.17	193.911	556.948	671.062	583.912	279.437	603.427	277.071	603.427	277.071	603.427	277.071			576.686	15.0474	567.87	8.52783
583.436	192.561	557.133	665.502	584.138	278.06	603.838	277.135	603.838	277.135	603.838	277.135			576.871	16.4483	567.932	8.53261
583.641	191.202	557.257	661.33	584.446	273.903	604.413	278.607	604.413	278.607	604.413	278.607			577.076	16.4562	568.014	8.53897
583.846	189.147	557.401	657.857	584.96	269.065	604.988	280.08	604.988	280.08	604.988	280.08			577.24	16.4626	568.096	9.2422
584.051	187.788	557.525	653.685	585.268	266.301	605.399	278.759	605.399	278.759	605.399	278.759			577.446	16.4705	568.137	9.24538
584.297	185.74	557.669	649.515	585.7	261.457	606.016	277.47	606.016	277.47	606.016	277.47			577.692	16.48	568.24	9.9502
584.46	184.374	557.793	646.04	585.947	259.385	606.633	270.644	606.633	270.644	606.633	270.644			577.815	15.7879	568.322	9.95657
584.706	183.022	557.937	642.567	586.255	258.712	607.168	265.19	607.168	265.19	607.168	265.19			578.164	14.4077	568.425	9.26766
584.788	183.034	558.061	639.789	586.522	256.642	607.702	265.272	607.702	265.272	607.702	265.272			578.615	14.4252	568.548	9.2772
585.014	181.678	558.225	635.621	586.892	252.49	608.442	262.618	608.442	262.618	608.442	262.618			578.862	15.1316	568.63	9.28357
585.342	181.034	558.39	632.149	587.18	251.118	609.1	258.567	609.1	258.567	609.1	258.567			579.047	15.8356	568.712	9.28993
585.567	180.373	558.514	629.371	587.468	248.353	609.922	253.157	609.922	253.157	609.922	253.157			579.354	16.5444	568.877	8.60579
585.977	178.35	558.555	628.678	587.817	245.593	610.498	249.093	610.498	249.093	610.498	249.093			579.703	16.5579	568.918	8.60898
586.244	177.696	558.637	627.29	588.167	242.832	611.197	247.816	611.197	247.816	611.197	247.816			579.868	17.2611	569.021	8.61693
586.592	175.664	558.699	625.902	588.516	241.466	611.65	240.966	611.65	240.966	611.65	240.966			580.155	17.2723	569.062	8.62011
586.838	175.006	558.843	623.125	589.03	238.718	612.267	235.524	612.267	235.524	612.267	235.524			580.36	17.2802	569.103	8.6233
587.268	173.682	558.926	621.041	589.544	238.758	612.678	234.203	612.678	234.203	612.678	234.203			580.422	17.2826	569.164	8.62807
587.637	172.348	559.008	619.654	590.037	236.705	613.048	234.26	613.048	234.26	613.048	234.26			580.791	17.2969	569.247	8.63443
587.945	171.005	559.07	618.265	590.428	234.645	613.418	230.165	613.418	230.165	613.418	230.165			581.017	17.3056	569.288	8.63761
588.211	169.655	559.193	615.487	590.613	233.962	613.87	226.082	613.87	226.082	613.87	226.082			581.263	16.6183	569.37	8.64398
588.293	168.972	559.276	613.403	591.065	229.816	614.405	223.396	614.405	223.396	614.405	223.396			581.469	16.6262	569.473	8.65193
588.58	166.235	559.42	612.02	591.599	227.767	614.939	222.094	614.939	222.094	614.939	222.094			581.674	16.6342	569.514	8.65512
588.826	164.187	559.543	608.545	591.949	225.704	615.309	220.767	615.309	220.767	615.309	220.767			581.961	16.6453	569.658	8.66625
589.133	160.757	559.749	603.683	592.257	223.637	615.721	218.062	615.721	218.062	615.721	218.062			582.31	15.2651	569.74	8.67262
589.379	159.404	559.873	601.602	592.524	222.961	616.132	216.741	616.132	216.741	616.132	216.741			582.495	15.2722	569.863	9.37903
589.461	158.722	560.017	598.826	593.12	220.916	616.667	207.135	616.667	207.135	616.667	207.135			582.659	17.3692	569.966	9.38698
589.707	157.369	560.305	593.273	593.511	218.159	617.161	200.291	617.161	200.291	617.161	200.291			582.803	17.3748	570.089	9.39653
589.973	156.715	560.408	590.494	593.84	216.094	617.572	198.97	617.572	198.97	617.572	198.97			583.008	16.6858	570.151	9.4013
590.117	156.041	560.552	587.717	594.189	215.424	617.86	196.246	617.86	196.246	617.86	196.246			583.418	15.308	570.233	9.40767
590.281	157.458	560.676	585.636	594.559	215.453	618.394	194.944	618.394	194.944	618.394	194.944			583.603	15.3151	570.356	9.41721
590.404	158.867	560.902	580.776	595.093	215.494	618.764	195.001	618.764	195.001	618.764	195.001			583.808	16.02	570.418	8.72512
590.527	159.582	561.026	578.695	595.545	214.135	619.258	189.541	619.258	189.541	619.258	189.541			584.075	16.7272	570.562	9.43312
590.65	159.601	561.129	576.612	595.854	210.675	619.669	188.22	619.669	188.22	619.669	188.22			584.424	16.7407	570.664	9.44108
590.793	159.623	561.232	573.136	596.141	209.303	620.122	181.369	620.122	181.369	620.122	181.369			584.67	16.7502	570.726	10.1427
591.019	158.267	561.355	570.358	596.511	207.241									584.958	16.7613	570.829	10.1507
591.224	156.908	561.376	569.663	596.861	207.965									585.225	16.7717	570.87	10.1539
591.49	156.949	561.458	567.579	597.189	207.991									585.491	18.1757	570.973	9.46494
591.757	155.599	561.541	564.798	597.354	208.004									585.717	18.1845	571.034	9.46972
592.044	154.253	561.747	559.935	597.703	207.334									586.107	17.5027	571.055	9.47131
592.351	152.91	561.932	555.072	597.97	205.264									586.292	15.4192	571.137	9.47767
592.515	152.935	562.056	552.294	598.217	203.192									586.517	14.7311	571.24	9.48563
592.782	152.281	562.159	550.211	598.484	200.426									586.702	14.7383	571.301	9.4904
593.007	152.316	562.221	548.125	598.669	198.349									586.928	14.747	571.342	9.49358
593.233	152.35	562.303	545.344	598.916	198.368									587.256	14.7597	571.486	9.50472
593.376	150.982	562.386	543.26	599.183	196.995									587.441	16.1606	571.527	9.5079
593.581	150.318	562.447	541.871	599.512	196.324									587.831	16.1757	571.63	9.51585
593.847	148.968	562.53	539.787	599.902	196.354									588.036	16.1836	571.692	9.52063
594.011	148.994	562.612	537.703	600.252	196.381									588.283	15.4963	571.774	9.52699
594.216	149.025	562.736	534.925	600.786	196.423									588.467	14.8066	571.897	9.53654
594.319	149.041	562.818	532.841	601.176	196.453									588.57	14.8106	571.938	9.53972
594.524	149.073	562.859	531.45	601.443	194.383									588.857	14.8217	572.041	10.2445
594.729	149.105	562.942	527.972	601.854	193.718									589.145	16.2266	572.226	9.56199
594.975	147.752	563.024	525.888	602.265	191.659									589.453	16.2385	572.267	9.56518
595.077	147.072	563.127	523.108	602.553	190.985									589.596	16.244	572.39	8.87786
595.385	145.729	563.23	521.026	602.903	188.921									589.822	16.2528	572.473	9.58109
595.59	145.065	563.292	518.94	602.964	188.926									590.068	16.2623	572.596	9.59063
595.836	143.712	563.375	516.856	603.231	188.946									590.274	16.2703	572.658	8.89854
596.102	143.754	563.457	513.378	603.807	188.991									590.52	15.5829	572.74	8.90491
596.307	143.785	563.54	510.597	604.115	182.743									590.704	15.5901	572.801	8.90968
596.43	143.804	563.601	509.208	604.526	182.078									590.93	16.2957	572.884	8.91604
596.635	144.531	563.704	507.125	605.04	180.724									591.115	16.3028	572.966	8.92241
596.82	144.56	563.766	505.039	605.574	177.281									591.402	17.0108	573.048	8.92877
596.984	144.585	563.89	502.958	605.883	178.002									591.69	17.022	573.11	8.93354
597.271	144.63	564.054	499.487	606.129	177.324									591.936	15.6378	573.171	8.93832
597.517	143.277	564.137	498.796	606.52	175.961									592.244	14.9528	573.233	8.94309
597.742	142.616	564.219	498.106	606.89	173.899									592.531	14.2671	573.315	8.25259
597.947	141.257	564.322	496.72	607.198	172.529									592.921	13.5853	573.418	8.26054
598.05	140.577	564.487	493.945	607.486	169.764									593.27	13.5988	573.521	8.2685
598.152	139.898	564.589	492.56	607.835	169.791									593.66	13.6139	573.623	8.27645
598.254	139.914	564.672	491.172	608.164	167.726									594.009	12.2337	573.767	8.28759
598.418	137.157	564.775	489.09	608.534	167.754									594.378	12.248	573.808	8.29077
598.582	137.183	564.878	486.31	608.801	167.775									594.727	12.2615	573.932	8.30032
598.705	135.811	564.939	485.618	609.171	167.804									594.953	12.2702	574.014	7.60982
598.869	135.141	565.042	482.839	609.561	164.349									595.446	12.9862	574.116	7.61777
599.054	135.169	565.104	481.45	609.952	160.895									595.835	13.0013	574.26	7.62891
599.279	135.204	565.228	477.975	610.219	159.522									596.225	13.0164	574.363	7.63687
599.382	136.611	565.269	477.281	610.548	159.548									596.554	13.0291	574.445	7.64323
599.546	136.636	565.372	475.199	610.836	159.57									597.149	13.0521	574.589	7.65437
599.689	136.658	565.475	472.419	611.185	157.507									597.539	13.0672	574.712	7.66391
599.833	136.681	565.558	469.638	611.391	156.129									597.724	13.0744	574.815	7.67187
599.976	136.007	565.64	468.251	611.781	155.462									597.888	13.7776	574.959	7.68301
600.14	133.946	565.702	467.559	612.172	154.099									597.991	13.0847	575.123	7.69573
600.304	133.276	565.825	464.781	612.439	152.726									598.237	13.0942	575.205	7.7021
600.509	132.613	565.907	463.393	612.85	149.273									598.422	13.7983	575.329	8.40851
600.735	131.257	565.99	461.309	613.096	148.595									598.606	13.8054	575.432	8.41646
600.898	130.587	566.052	458.527	613.364	146.525									598.894	13.8165	575.555	8.42601
601.247	129.25	566.114	453.653	613.939	141.692									599.099	13.8245	575.678	8.43556
601.452	128.586	566.196	451.569	614.248	139.625									599.468	13.8388	575.719	8.43874
601.636	127.919	566.217	450.177	614.433	138.943									599.756	13.8499	575.781	8.44351
601.841	128.646	566.341	448.096	614.679	135.477									600.105	13.8634	575.904	8.45306
601.923	127.963	566.464	446.015	614.946	135.498									600.495	13.1816	575.945	8.45624
602.149	126.607	566.588	443.237	615.214	135.519									600.679	13.8857	576.048	8.46419
602.477	124.572	566.711	440.459	615.645	133.462									600.905	12.5007	576.089	8.46738
602.641	124.597	566.835	437.681	615.974	132.79									601.131	12.5094	576.171	8.47374
602.928	125.337	566.938	436.296	616.529	127.955									601.377	13.2158	576.233	8.47851
603.174	126.766	567.061	434.214	616.919	127.289									601.849	13.2341	576.274	8.4817
603.44	128.198	567.164	432.132	617.166	127.308									602.075	13.2428	576.336	8.48647
603.83	128.258	567.329	430.054	617.413	127.327									602.28	13.9476	576.397	8.49124
604.219	127.623	567.514	426.584	617.7	126.652									602.506	13.9564	576.418	8.49283
604.486	124.882	567.638	424.503	617.988	125.281									602.937	13.9731	576.459	8.49601
604.814	123.542	567.761	422.422	618.317	123.216									603.101	14.6763	576.521	8.50079
605.06	121.494	567.905	418.949	618.646	120.454									603.286	14.6834	576.705	8.51511
605.49	118.779	568.029	415.474	618.995	118.39									603.471	15.3875	576.808	7.8262
605.674	118.807	568.152	412.696	619.345	118.417									603.82	15.401	576.911	7.83415
605.9	118.147	568.441	407.144	619.653	118.441									604.066	15.4105	577.014	7.84211
606.125	117.486	568.482	406.45	619.961	115.677									604.374	15.4224	577.116	7.85006
606.453	117.537	568.564	403.669	620.167	114.996									604.702	15.4351	577.219	7.85802
606.761	117.584	568.626	400.886	620.352	112.223									604.948	15.4447	577.322	7.86597
606.925	116.914	568.668	398.799											605.215	15.455	577.445	7.87552
607.089	116.94	568.791	396.021											605.338	15.4598	577.527	7.88188
607.335	116.282	568.873	394.634											605.646	15.4717	577.63	7.88984
607.437	116.298	568.956	393.943											605.852	15.4796	577.753	7.89938
607.786	115.656	569.059	393.254											605.995	14.7883	577.877	7.90893
607.929	115.679	569.12	393.259											606.18	14.0986	577.979	8.61375
608.175	115.021	569.182	393.264											606.303	14.1034	578.082	8.6217
608.38	115.053	569.285	392.575											606.426	13.4113	578.205	8.63125
608.544	115.774	569.429	390.495											606.611	13.4184	578.308	8.63921
608.893	115.827	569.532	388.413											606.837	13.4272	578.39	8.64557
609.241	115.186	569.655	387.725											607.062	14.8296	578.452	8.65034
609.385	114.513	569.758	386.34											607.309	15.536	578.575	7.96302
609.754	113.874	569.799	385.646											607.617	15.548	578.637	8.66466
610.061	113.226	569.923	383.565											607.884	15.5583	578.699	8.66944
610.451	112.591	570.025	382.179											608.15	15.5686	578.822	8.67898
610.676	110.54	570.128	380.097											608.581	15.5853	578.925	8.68694
610.819	108.476	570.293	377.322											608.869	15.5964	579.007	8.6933
611.045	106.424	570.375	375.935											609.156	14.9107	579.068	8.00121
611.27	105.764	570.52	373.158											609.464	14.9226	579.171	8.00916
611.619	103.731	570.684	370.384											609.731	15.6298	579.274	7.32026
611.967	101.004	570.787	368.998											610.018	17.0347	579.315	7.32344
612.213	99.6507	570.911	366.917											610.593	16.36	579.397	8.02667
612.5	98.3042	571.014	364.834											610.819	15.6719	579.479	8.03303
612.725	98.3391	571.219	361.366											611.085	14.9854	579.582	8.04098
612.992	98.3803	571.302	360.675											611.373	14.9965	579.705	8.05053
613.258	97.726	571.446	357.899											611.66	15.0076	579.829	8.06008
613.545	97.7704	571.61	355.124											611.906	12.9266	579.932	8.06803
613.791	97.113	571.796	352.351											612.091	14.3275	580.075	8.07917
614.078	95.7665	571.94	350.272											612.276	14.3346	580.178	8.08712
614.222	95.0933	572.187	346.11											612.419	15.037	580.301	8.09667
614.55	94.4485	572.351	343.335											612.604	15.7411	580.425	8.10622
614.755	93.7848	572.578	339.868											612.768	15.7474	580.568	8.11735
614.878	93.8038	572.763	337.095											613.015	15.7569	580.712	8.12849
614.98	93.8197	572.886	335.014											613.179	15.7633	580.795	8.13485
615.165	94.5436	573.051	330.846											613.466	15.7744	581	8.15076
615.452	94.5879	573.237	327.376											613.589	15.7792	581.082	8.15713
615.575	94.6069	573.422	323.906											613.815	16.4848	581.226	8.86513
615.862	93.9559	573.545	321.825											613.959	16.4904	581.329	8.87308
616.005	93.9781	573.648	319.045											614.102	16.4959	581.432	8.88104
616.231	91.9267	573.772	316.267											614.267	16.5023	581.534	8.88899
616.415	91.2598	573.854	314.183											614.575	16.5142	581.637	9.59381
616.743	88.5288	573.896	312.096											614.677	16.5182	581.74	9.60177
616.907	87.1633	573.958	310.01											614.882	16.5261	581.822	9.60813
617.255	84.4355	574.019	308.621											615.047	16.5325	581.925	9.61609
617.665	81.0217	574.081	307.232											615.19	15.8412	582.027	9.62404
617.952	81.0661	574.143	306.54											615.354	15.8475	582.171	9.63518
618.177	81.1009	574.246	304.457											615.416	15.8499	582.295	9.64473
618.505	80.4562	574.369	303.073											615.498	15.8531	582.397	9.65268
618.649	80.4784	574.472	302.384											615.621	15.161	582.582	8.97014
618.874	80.5132	574.595	300.303											615.683	15.1634	582.726	8.98127
619.182	80.5608	574.698	299.614											615.826	14.4721	582.87	8.99241
619.284	80.5766	574.883	298.235											615.97	14.4776	583.014	9.00355
619.592	80.6241	575.027	296.852											616.073	14.4816	583.075	9.00832
619.797	80.6558	575.212	294.776											616.216	13.7903	583.137	9.01309
619.941	82.0688	575.377	294.092											616.319	13.7943	583.199	9.01787
		575.541	293.408											616.545	12.4093	583.281	9.02423
		575.747	292.03											616.709	12.4156	583.363	9.0306
		575.911	291.346											616.914	12.4236	583.425	9.03537
		576.055	291.357											617.099	12.4307	583.466	9.03855
		576.22	291.37											617.345	11.7434	583.527	8.34646
		576.425	288.598											617.591	11.753	583.61	8.35282
		576.508	287.908											617.776	11.7601	583.692	8.35919
		576.734	285.138											618.002	11.7688	583.815	8.36873
		576.878	283.058											618.228	11.0807	583.897	7.67823
		577.002	280.977											618.494	11.091	583.979	7.6846
		577.125	278.896											618.638	10.3997	584.062	8.38783
		577.269	276.817											618.946	10.4117	584.185	8.39737
		577.434	274.739											619.09	10.4172	584.288	8.40533
		577.578	272.659											619.254	11.1204	584.432	8.41646
		577.742	269.885											619.439	11.1276	584.555	7.72915
		577.866	268.501											619.521	11.1308	584.637	7.73551
		578.051	265.727											619.664	11.8332	584.801	7.74824
		578.154	264.342											619.849	13.2341	584.884	7.7546
		578.277	262.958											619.972	13.2389	584.986	7.76256
		578.401	261.573											620.034	13.9381	585.068	7.76892
		578.524	259.492											620.137	13.2452	585.151	7.77529
		578.586	258.8													585.253	7.78324
		578.709	257.416													585.336	7.7896
		578.833	256.032													585.438	8.49442
		578.915	254.645													585.541	8.50238
		579.059	253.262													585.685	8.51352
		579.203	251.879													585.767	8.51988
		579.347	250.497													585.829	8.52465
		579.512	249.116													585.89	8.52943
		579.635	247.732													585.932	8.53261
		579.82	247.049													585.973	7.83893
		580.005	246.367													586.014	8.53897
		580.19	245.684													586.096	8.54534
		580.375	245.001													586.178	8.5517
		580.54	244.317													586.301	8.56125
		580.642	243.628													586.404	8.5692
		580.807	243.641													586.507	7.88029
		581.033	243.659													586.671	7.89302
		581.177	243.67													586.733	7.89779
		581.362	242.987													586.836	7.90575
		581.526	240.909													586.938	7.9137
		581.732	238.138													587	7.91848
		581.876	236.058													587.123	7.92802
		582.082	233.287													587.247	7.93757
		582.226	231.904													587.37	7.94711
		582.37	229.128													587.493	7.95666
		582.514	227.049													587.575	8.65989
		582.617	226.36													587.658	8.66625
		582.72	224.974													587.781	8.6758
		582.843	223.59													587.863	8.68216
		582.967	222.206													587.966	8.69012
		583.111	220.823													588.068	8.69807
		583.213	220.134													588.192	8.70762
		583.398	219.452													588.253	8.71239
		583.522	218.067													588.377	8.72194
		583.707	217.385													588.459	8.7283
		583.851	216.699													588.541	8.73467
		583.995	216.013													588.685	8.7458
		584.159	214.632													588.747	8.75058
		584.241	214.639													588.808	8.75535
		584.426	212.563													588.89	8.76171
		584.57	211.877													588.973	8.76808
		584.735	210.496													589.055	8.77444
		584.858	209.809													589.116	8.77921
		585.043	208.429													589.178	8.78399
		585.126	207.739													589.219	8.78717
		585.228	207.05													589.26	8.79035
		585.311	207.056													589.322	8.79513
		585.434	204.975													589.384	8.7999
		585.599	203.594													589.466	8.80626
		585.722	202.21													589.527	8.81104
		585.928	200.135													589.568	8.81422
		586.072	198.753													589.692	8.82376
		586.195	198.065													589.795	8.13485
		586.339	197.38													589.959	8.14758
		586.421	196.689													590.062	8.15554
		586.544	196.699													590.185	8.16508
		586.627	196.705													590.267	7.47458
		586.709	196.711													590.39	7.48413
		586.853	196.026													590.473	7.49049
		586.956	196.034													590.596	7.50004
		587.058	195.345													590.74	7.51118
		587.182	195.354													590.842	7.51913
		587.305	194.667													590.966	8.22554
		587.408	194.675													591.027	8.23032
		587.49	193.984													591.151	8.23986
		587.593	193.992													591.233	7.54936
		587.695	194													591.274	8.94627
		587.839	193.315													591.336	8.95104
		587.963	192.627													591.438	8.959
		588.066	191.938													591.5	8.96377
		588.168	191.946													591.582	8.97014
		588.374	191.962													591.705	8.97968
		588.538	191.975													591.788	8.98605
		588.682	191.986													591.911	8.99559
		588.929	192.005													592.014	9.70041
		589.134	189.931													592.075	9.70519
		589.381	188.556													592.158	9.71155
		589.607	187.18													592.24	9.02105
		589.854	184.411													592.322	9.02741
		590.08	183.035													592.363	9.0306
		590.245	181.654													592.445	9.73382
		590.389	180.272													592.527	9.74019
		590.533	179.586													592.568	9.74337
		590.738	178.208													592.63	9.74814
		590.882	177.522													592.692	9.75292
		591.129	176.148													592.774	9.75928
		591.293	175.464													592.897	9.76883
		591.478	175.478													593	9.77678
		591.622	175.489													593.082	10.48
		591.725	175.497													593.144	10.4848
		591.869	176.205													593.226	10.4911
		591.951	176.211													593.329	10.4991
		592.136	176.226													593.349	10.5007
		592.279	176.237													593.452	9.81178
		592.444	176.946													593.493	9.81497
		592.588	175.564													593.534	9.81815
		592.691	173.481													593.616	9.82451
		592.835	172.795													593.678	9.82928
		592.917	172.105													593.76	9.13878
		593.061	170.722													593.842	9.14515
		593.184	169.338													593.925	9.15151
		593.267	168.648													594.007	9.15788
		593.431	167.267													594.089	9.16424
		593.534	166.578													594.192	9.1722
		593.678	165.892													594.295	9.18015
		593.781	165.203													594.356	9.18492
		593.904	165.213													594.479	9.19447
		593.986	166.613													594.562	9.20083
		594.027	166.616													594.644	9.2072
		594.232	169.419													594.767	9.21674
		594.335	170.821													594.89	9.22629
		594.437	171.526													595.014	9.23584
		594.643	172.239													595.075	9.24061
		594.787	172.25													595.116	9.24379
		594.889	172.258													595.158	9.24697
		594.972	172.264													595.219	9.94861
		595.074	171.575													595.322	9.2597
		595.157	170.885													595.404	9.26607
		595.321	169.504													595.486	9.27243
		595.465	167.424													595.568	8.58193
		595.609	165.345													595.63	7.88984
		595.712	164.656													595.774	8.59784
		595.836	163.969													595.897	9.30425
		596	163.284													595.979	9.31061
		596.144	162.599													596.082	9.31857
		596.308	161.915													596.144	9.32334
		596.432	161.227													596.267	8.63602
		596.617	160.545													596.349	8.64239
		596.72	159.856													596.411	9.34402
		596.863	159.17													596.493	9.35039
		597.048	158.488													596.596	8.66148
		597.213	157.803													596.74	8.67262
		597.439	157.124													596.822	8.67898
		597.645	156.443													596.904	7.98848
		597.727	155.056													596.945	9.38539
		597.953	154.376													597.048	9.39335
		598.076	153.689													597.13	9.39971
		598.241	153.005													597.192	9.40448
		598.426	152.322													597.253	9.40926
		598.529	151.634													597.315	9.41403
		598.672	152.342													597.397	9.42039
		598.878	151.661													597.479	9.42676
		599.001	151.67													597.541	9.43153
		599.125	150.983													597.623	10.1348
		599.227	149.597													597.705	10.1411
		599.392	148.913													597.849	10.1523
		599.515	148.226													597.952	10.1602
		599.68	148.238													598.055	10.1682
		599.782	147.549													598.158	9.47926
		600.008	147.567													598.26	8.79035
		600.132	148.273													598.404	8.10463
		600.399	148.294													598.425	8.10622
		600.645	148.313													598.507	8.11258
		600.912	148.334													598.568	8.11735
		601.097	148.348													598.651	8.12372
		601.406	148.372													598.753	8.13167
		601.549	148.383													598.795	8.13485
		601.776	147.704													598.877	8.14122
		602.269	147.045													599	8.15076
		602.474	146.364													599.082	8.15713
		602.7	145.685													599.164	8.16349
		602.824	144.301													599.247	8.16986
		602.968	143.615													599.288	8.17304
		603.112	142.929													599.349	8.17781
		603.276	142.245													599.39	8.18099
		603.461	142.259													599.473	8.18736
		603.646	141.577													599.555	7.49686
		603.749	141.585													599.637	7.50322
		604.016	140.212													599.719	8.20645
		604.119	140.22													599.801	8.21281
		604.242	140.229													599.884	8.21918
		604.386	140.24													599.925	8.22236
		604.53	138.858													600.007	7.53186
		604.633	138.169													600.089	8.23509
		604.797	138.182													600.151	8.23986
		604.879	138.188													600.212	8.24463
		605.044	137.504													600.253	8.24782
		605.27	136.825													600.336	8.25418
		605.414	137.533													600.377	8.25736
		605.619	137.548													600.459	8.96059
		605.763	136.863													600.541	8.96695
		605.907	136.177													600.603	8.97173
		606.071	135.493													600.664	8.9765
		606.277	134.115													600.747	8.98286
		606.4	134.125													600.788	8.98605
		606.503	133.436													600.89	8.994
		606.647	133.447													600.993	9.00196
		606.709	133.452													601.055	9.00673
		606.791	133.458													601.158	9.01469
		606.873	133.464													601.24	9.02105
		606.935	132.075													601.322	9.02741
		607.099	131.391													601.404	9.03378
		607.161	130.699													601.466	9.03855
		607.449	130.025													601.548	9.04491
		607.551	130.033													601.671	9.05446
		607.736	129.35													601.733	9.05923
		607.798	129.355													601.836	9.06719
		608.065	128.679													601.959	9.7736
		608.291	127.302													602	9.07992
		608.456	126.618													602.041	9.77996
		608.6	125.933													602.164	9.78951
		608.764	125.248													602.226	9.79428
		608.908	124.563													602.329	9.80224
		609.031	123.179													602.432	9.11333
		609.258	121.802													602.514	9.11969
		609.443	120.423													602.658	8.43396
		609.689	119.048													602.719	8.43874
		609.813	119.058													602.822	8.44669
		609.957	119.069													602.966	9.15469
		610.162	117.691													603.048	9.16106
		610.327	117.704													603.13	9.16742
		610.532	117.72													603.295	9.18015
		610.758	119.828													603.356	9.18492
		610.963	120.541													603.479	9.19447
		611.148	121.252													603.562	9.20083
		611.354	121.965													603.644	9.2072
		611.518	121.977													603.767	9.21674
		611.785	121.301													603.952	8.5342
		612.196	119.939													603.993	8.53738
		612.34	119.254													604.075	8.54374
		612.566	117.18													604.199	8.55329
		612.772	115.803													604.26	8.55806
		612.916	115.117													604.363	8.56602
		613.06	113.734													604.445	8.57238
		613.204	110.958													604.466	8.57397
		613.389	108.882													604.548	9.2772
		613.554	108.198													604.671	9.28675
		613.636	107.507													604.733	8.59466
		613.759	107.517													604.795	8.59943
		613.882	107.526													604.877	8.60579
		614.047	107.539													604.918	9.30584
		614.211	108.249													604.979	9.31061
		614.355	108.26													605.041	9.31539
		614.519	107.576													605.082	9.31857
		614.746	106.199													605.164	9.32493
		615.075	104.134													605.226	8.63284
		615.26	103.452													605.308	8.63921
		615.465	102.771													605.37	8.64398
		615.547	102.777													605.39	8.64557
		615.753	102.793													605.452	8.65034
		616.02	101.42													605.514	8.65512
		616.205	100.737													605.658	8.66625
		616.411	100.056													605.719	8.67103
		616.534	100.066													605.822	8.67898
		616.616	100.072													605.884	7.98689
		616.781	98.6914													605.925	7.99007
		616.863	98.6978													605.986	7.99485
		616.966	97.312													606.048	7.99962
		617.089	96.6247													606.11	8.70126
		617.171	95.9342													606.192	8.70762
		617.295	95.9437													606.315	8.0203
		617.438	95.258													606.418	8.02826
		617.541	94.5691													606.5	8.73148
		617.665	93.8818													606.521	8.73308
		617.809	93.1961													606.582	8.73785
		617.952	92.5104													606.623	9.43789
		618.076	91.823													606.747	8.75058
		618.24	91.1389													606.849	8.75853
		618.364	90.4516													606.911	8.7633
		618.549	89.7691													606.993	8.76967
		618.672	89.0818													607.096	8.77762
		618.775	89.0897													607.178	8.78399
		618.919	88.404													607.281	8.79194
		619.001	88.4104													607.363	8.79831
		619.124	87.723													607.445	8.80467
		619.227	87.0341													607.527	9.5079
		619.309	87.0405													607.568	9.51108
		619.391	87.0469													607.63	9.51585
		619.515	87.0564													607.651	9.51745
		619.658	87.0675													607.712	10.2191
		619.741	87.0739													607.753	10.2223
		619.864	87.0835													607.815	10.227
		619.987	87.093													607.877	10.2318
		620.111	86.4057													607.959	10.2382
		620.254	86.4168													608	10.2414
																608.123	10.9478
																608.144	10.9494
																608.267	10.262
																608.37	10.27
																608.473	10.278
																608.534	10.2827
																608.637	10.2907
																608.719	10.297
																608.801	10.3034
																608.904	9.6145
																609.048	9.62563
																609.151	10.3305
																609.274	10.34
																609.336	10.3448
																609.418	10.3511
																609.5	10.3575
																609.603	10.3655
																609.726	9.67814
																609.808	9.6845
																609.87	10.3861
																609.993	10.3957
																610.158	10.4084
																610.24	10.4148
																610.384	10.4259
																610.445	10.4307
																610.589	10.4418
																610.671	10.4482
																610.795	10.4577
																610.918	10.4673
																611.021	9.77837
																611.123	9.78633
																611.205	9.79269
																611.349	10.5007
																611.534	9.81815
																611.699	10.5277
																611.822	10.5373
																612.007	10.5516
																612.233	10.5691
																612.479	11.2851
																612.644	11.9947
																612.993	12.0217
																613.26	12.0424
																613.507	11.3646
																613.753	11.3837
																613.959	11.3996
																614.205	11.4187
																614.514	11.4426
																614.781	10.7664
																615.027	12.1792
																615.233	12.1951
																615.459	12.2126
																615.664	12.2285
																615.952	12.2508
																616.137	11.5683
																616.322	10.1889
																616.548	10.2064
																616.753	10.2223
																616.959	9.54131
																617.082	9.55086
																617.37	9.57313
																617.534	9.58586
																617.74	9.60177
																617.986	9.62086
																618.171	9.63518
																618.356	9.6495
																618.562	9.66541
																618.767	9.68132
																618.932	9.69405
																619.137	9.70996
																619.281	9.02423
																619.425	9.73223
																619.589	11.1387
																619.795	10.4577
																620	10.4736
																620.123	11.1801
