# Supplementary material for: Self-assembled endogenous DNA nanoparticles for auto-release and expression of the eGFP gene in Bacillus subtilis
Source: Commun Biol. 2022 Dec 14;5:1373. doi: 10.1038/s42003-022-04233-8 (PMC9751278; doi:10.1038/s42003-022-04233-8)
Supplement: Supplementary file 5 — Supplementary data3 [file 42003_2022_4233_MOESM5_ESM.xlsx]

## Sheet: Sheet1
Dataset 3: The source data of transformation experiments.
Plasmids*	Colony formation (cfu/μg palsmid DNA)
	1	2	3	Average**
GpX461	0.98×105	0.99×105	1.33×105	1.1±0.12×105
pX461	6.28×103	6.69×103	6.83×103	6.6±0.17×103
GpY094	2.43×105	2.49×105	2.58×105	2.5±0.04×105
pY094	2.17×104	2.16×104	2.27×104	2.2±0.04×104
GpCas9	4.92×103	4.85×103	5.23×103	5.0±0.12×103
pCas9	4.86×102	4.97×102	5.17×102	5.0±0.09×102
* Free plasmids: pX461, pY09, pCas9
Plasmid-loaded DNA origami cubes: GpX461, GpY094, GpCas9
** Data in the table are mean ± s.d. of triplicate experments
