# Supplementary material for: Self-assembled endogenous DNA nanoparticles for auto-release and expression of the eGFP gene in Bacillus subtilis
Source: Commun Biol. 2022 Dec 14;5:1373. doi: 10.1038/s42003-022-04233-8 (PMC9751278; doi:10.1038/s42003-022-04233-8)
Supplement: Supplementary file 6 — Supplementary data4 [file 42003_2022_4233_MOESM6_ESM.xlsx]

## Sheet: Sheet1
Dataset 4: The source data of fluorescent intensity of protoplasts transformed by plasmid-loaded labelled citZ-boxes.
Cell types	Detect Chanel**	Real-time fluorescent intensity
		1	2	3	Average***
Cy3GpX461::eGFP	Red	13.257	13.986	17.091	14.78 ± 1.18
	Green	17.896	18.254	21.144	19.10 ± 1.03
Cy3G	Red	26.914	27.96	28.915	27.93 ± 0.58
	Green	0.15	0.12	0.18	0.15 ± 0.02
CK*	Red	0.211	0.04	0.382	0.21 ± 0.10
	Green	0.041	0.139	0.09	0.09 ± 0.03
* Untransformed cells.
** Green and Red channels were used to detect the fluorescence of eGFP (488 nm) and Cy3 (543.5 nm ) respectively.
*** Data in the table are mean ± s.d. of triplicate detections.
