# Supplementary material for: Self-assembled endogenous DNA nanoparticles for auto-release and expression of the eGFP gene in Bacillus subtilis
Source: Commun Biol. 2022 Dec 14;5:1373. doi: 10.1038/s42003-022-04233-8 (PMC9751278; doi:10.1038/s42003-022-04233-8)
Supplement: Supplementary file 7 — Supplementary data5 [file 42003_2022_4233_MOESM7_ESM.xlsx]

## Sheet: Sheet1
Dataset 5: The source data of real-time fluorescent intensity of eGEP expression in protoplasts transformed by GpY094.
Time/min	Real-time fluorescent intensity of eGEP
	1	2	3	4	Average*
0	19.865	21.247	22.62	24.756	22.12 ± 1.20
30	20.684	21.62	23.836	24.892	22.75 ± 1.12
60	22.354	23.041	24.812	23.233	23.36 ± 0.60
90	22.967	23.492	23.743	26.274	24.12 ± 0.85
120	23.876	24.217	26.851	27.632	25.64 ± 1.08
150	27.146	28.685	32.365	33.104	30.33 ± 1.66
180	33.366	34.62	36.404	38.23	35.66 ± 1.22
210	36.286	38.931	43.354	44.689	40.82 ± 2.25
240	40.957	42.792	45.598	46.105	43.86 ± 1.40
* Data in the table are mean ± s.d. of triplicate detections.
