# Supplementary material for: Self-assembled endogenous DNA nanoparticles for auto-release and expression of the eGFP gene in Bacillus subtilis
Source: Commun Biol. 2022 Dec 14;5:1373. doi: 10.1038/s42003-022-04233-8 (PMC9751278; doi:10.1038/s42003-022-04233-8)
Supplement: Supplementary file 10 — Supplementary Software [file 42003_2022_4233_MOESM10_ESM.zip]

Archive with 5 entries (4 files):
- citZ/
- citZ/Citz_daedalus.m
- citZ/cube_fork.ply
- citZ/DX_cage_design.m
- citZ/README.md
