# Supplementary material for: Self-assembled endogenous DNA nanoparticles for auto-release and expression of the eGFP gene in Bacillus subtilis
Source: Commun Biol. 2022 Dec 14;5:1373. doi: 10.1038/s42003-022-04233-8 (PMC9751278; doi:10.1038/s42003-022-04233-8)
Supplement: Supplementary file 10 — Supplementary Software [file 42003_2022_4233_MOESM10_ESM.zip › citZ/Citz_daedalus.m]

% demo_daedalus.m
% Script to demonstrate DAEDALUS
%%%%%%%%%%%%%%%%%%%%%%%%%%%%%%%%%%%%%%%%%%%%%%%%%%%%%%%%%%%%%%%%%%%%%%%%%%%


%% Step 1. Set-Up
% Add the required subfolders to your MATLAB path.
addpath('Automated_Design')
addpath(genpath('Automated_Design'))
addpath('PLY_Files')

%% Step 2. Load a Design; 2.1 Create and/or load a PLY file
% Load and convert the PLY file into the design variables.
fname_no_ply = '02_cube_fork'; % No '.ply' extension required
min_len_nt = 31 ; % minimum edge length. Input [] for default minimum 31.
[coordinates, edges, faces, edge_length_vec, file_name, staple_name, singleXOs] = ply_to_input(fname_no_ply, min_len_nt);

%% Step 3. Run the Automated Design Algorithm (DAEDALUS)
% Convert the design variables from Step 2 into the list of staple
% sequences, as well as the positions and orientations of each paired
% nucleotide.
scaf_seq = 'AtgacagcgacacgcggtcttgaaggggttgtagcaacaacatcatctgttagttctattattgatgatacccttacatatgtggggtatgatatcgatgatttgacagagaatgcaagttttgaagaaatcatctacttgctttggcatctaaggctgccaaacaaaaaagagcttgaagagttaaagcagcagcttgcaaaggaagctgccgttccgcaagaaattattgagcacttcaaatcttattccctcgaaaatgttcatcccatggctgctcttcggacagcaatttcattactaggcctgcttgacagcgaggctgataccatgaacccggaagccaactacagaaaggcgatccgccttcaggcaaaggtgcctggcctggttgcagcgttttccagaattcgcaagggtcttgagcctgttgaaccgagagaagattacggtattgcggagaattttctttacacattaaacggtgaagagccttcaccaattgaagttgaagccttcaacaaagcattgattttacatgctgaccatgagctgaacgcgtcaacgttcacagcgagggtctgcgtcgcaacactttctgacatctattcaggcattactgcagcaatcggcgcgctgaaagggcctcttcacggcggagcgaatgaaggcgttatgaaaatgctgacagaaatcggtgaagtggaaaacgctgagccgtacatccgcgctaaacttgaaaagaaagaaaaaatcatgggattcggccaccgtgtgtataagcatggtgatccgcgcgcgaagcatctgaaagaaatgagcaagcgcctgaccaacctgacaggcgaaagcaaatggtatgagatgtcgattcgtatagaagacatcgtcacatcagagaaaaagcttccgcctaacgttgatttctattcggcttctgtatatcacagcctcggtattgaccatgatttgtttacaccgatttttgctgtaagcagaatgtccggctggctcgctcatattcttgagcagtatgacaacaaccgtctgatccgcccgcgggcagattacacaggccctgacaaacaaaaattcgttccgattgaagaaagagccATGACAGCGACACGCGGTCTTGAAGGGGTTGTAGCAACAACATCATCTGTTAGTTCTATTATTGATGATACCCTTACATAGGATCCGTATGGATCCGATGATTTGACAGAGAATGCAAGTTTTGAAGAAATCATCTACTTGCTTTGGCATCTAAGGCTGCCAAAGGATCCAGAGGGATCCGAGTTAAAGCAGCAGCTTGCAAAGGAAGCTGCCGTTCCGCAAGAAATTATTGAGCACTTCAAATCTTATTCCCTCGAAAATGTTCATCCCATGGCTGCTCTTCGGACAGGATCCTCATGGATCCGCCTGCTTGACAGCGAGGCTGATACCATGAACCCGGAAGCCAACTACAGAAAGGCGATCCGCCTTCAGGCAAAGGTGCCTGGCCTGGTTGCAGCGTTTTCCAGAATTCGCAAGGGTCTTGAGCCTGTTGAACCGAGAGAAGATTACGGTATTGCGGAGAATTTTCTTTACACATTAAACGGTGAAGAGCCTTCACCAATTGAAGTTGAAGCCTTCAACAAAGCATTGATTTTACATGCTGACCATGAGCTGAACGCGTCAACGTTCACAGCGAGGGTCTGCGTCGCAACACTTTCTGACATCTATTCAGGCATTACTGCAGCAATCGGCGCGCTGAAAGGGCCTCTTCACGGCGGAGCGAATGAAGGCGTTATGAAAATGCTGACAGAAATCGGTGAAGTGGAAAACGCTGAGCCGTACATCCGCGCTAAACTTGAAAAGAAAGAAAAAATCATGGGATTCGGCCACCGTGTGTATAAGCATGGTGATCCGCGCGCGAAGCATCTGAAAGAAATGAGCAAGCGCCTGACCAACCTGACAGGCGAAAGCAAATGGTATGAGATGTCGATTCGTATAGAAGACATCGTCACATCAGAGAAAAAGCTTCCGCCTAACGTTGATTTCTATTCGGCTTCTGTATATCACAGCCTCGGTATTGACCATGATTTGTTTACACCGATTTTTGCTGTAAGCAGAATGTCCGGCTGGCTCGCTCATATTCTTGAGCAGTATGACAACAACCGTCTGATCCGCCCGCGGGCAGATTACACAGGCCCTGACAAACAAAAATTCGTTCCGATTGAAGAAAGAGCCAtgacagcgacacgcggtcttgaaggggttgtagcaacaacatcatctgttagttctattattgatgatacccttacatatgtggggtatgatatcgatgatttgacagagaatgcaagttttgaagaaatcatctacttgctttggcatctaaggctgccaaacaaaaaagagcttgaagagttaaagcagcagcttgcaaaggaagctgccgttccgcaagaaattattgagcacttcaaatcttattccctcgaaaatgttcatcccatggctgctcttcggacagcaatttcattactaggcctgcttgacagcgaggctgataccatgaacccggaagccaactacagaaaggcgatccgccttcaggcaaaggtgcctggcctggttgcagcgttttccagaattcgcaagggtcttgagcctgttgaaccgagagaagattacggtattgcggagaattttctttacacattaaacggtgaagagccttcaccaattgaagttgaagccttcaacaaagcattgattttacatgctgaccatgagctgaacgcgtcaacgttcacagcgagggtctgcgtcgcaacactttctgacatctattcaggcattactgcagcaatcggcgcgctgaaagggcctcttcacggcggagcgaatgaaggcgttatgaaaatgctgacagaaatcggtgaagtggaaaacgctgagccgtacatccgcgctaaacttgaaaagaaagaaaaaatcatgggattcggccaccgtgtgtataagcatggtgatccgcgcgcgaagcatctgaaagaaatgagcaagcgcctgaccaacctgacaggcgaaagcaaatggtatgagatgtcgattcgtatagaagacatcgtcacatcagagaaaaagcttccgcctaacgttgatttctattcggcttctgtatatcacagcctcggtattgaccatgatttgtttacaccgatttttgctgtaagcagaatgtccggctggctcgctcatattcttgagcagtatgacaacaaccgtctgatccgcccgcgggcagattacacaggccctgacaaacaaaaattcgttccgattgaagaaagagccatgacagcgacacgcggtcttgaaggggttgtagcaacaacatcatctgttagttctattattgatgatacccttacatatgtggggtatgatatcgatgatttgacagagaatgcaagttttgaagaaatcatctacttgctttggcatctaaggctgccaaacaaaaaagagcttgaagagttaaagcagcagcttgcaaaggaagctgccgttccgcaagaaattattgagcacttcaaatcttattccctcgaaaatgttcatcccatggctgctcttcggacagcaatttcattactaggcctgcttgacagcgaggctgataccatgaacccggaagccaactacagaaaggcgatccgccttcaggcaaaggtgcctggcctggttgcagcgttttccagaattcgcaagggtcttgagcctgttgaaccgagagaagattacggtattgcggagaattttctttacacattaaacggtgaagagccttcaccaattgaagttgaagccttcaacaaagcattgattttacatgctgaccatgagctgaacgcgtcaacgttcacagcgagggtctgcgtcgcaacactttctgacatctattcaggcattactgcagcaatcggcgcgctgaaagggcctcttcacggcggagcgaatgaaggcgttatgaaaatgctgacagaaatcggtgaagtggaaaacgctgagccgtacatccgcgctaaacttgaaaagaaagaaaaaatcatgggattcggccaccgtgtgtataagcatggtgatccgcgcgcgaagcatctgaaagaaatgagcaagcgcctgaccaacctgacaggcgaaagcaaatggtatgagatgtcgattcgtatagaagacatcgtcacatcagagaaaaagcttccgcctaacgttgatttctattcggcttctgtatatcacagcctcggtattgaccatgatttgtttacaccgatttttgctgtaagcagaatgtccggctggctcgctcatattcttgagcagtatgacaacaaccgtctgatccgcccgcgggcagattacacaggccctgacaaacaaaaattcgttccgattgaagaaagagccatgacagcgacacgcggtcttgaaggggttgtagcaacaacatcatctgttagttctattattgatgatacccttacatatgtggggtatgatatcgatgatttgacagagaatgcaagttttgaagaaatcatctacttgctttggcatctaaggctgccaaacaaaaaagagcttgaagagttaaagcagcagcttgcaaaggaagctgccgttccgcaagaaattattgagcacttcaaatcttattccctcgaaaatgttcatcccatggctgctcttcggacagcaatttcattactaggcctgcttgacagcgaggctgataccatgaacccggaagccaactacagaaaggcgatccgccttcaggcaaaggtgcctggcctggttgcagcgttttccagaattcgcaagggtcttgagcctgttgaaccgagagaagattacggtattgcggagaattttctttacacattaaacggtgaagagccttcaccaattgaagttgaagccttcaacaaagcattgattttacatgctgaccatgagctgaacgcgtcaacgttcacagcgagggtctgcgtcgcaacactttctgacatctattcaggcattactgcagcaatcggcgcgctgaaagggcctcttcacggcggagcgaatgaaggcgttatgaaaatgctgacagaaatcggtgaagtggaaaacgctgagccgtacatccgcgctaaacttgaaaagaaagaaaaaatcatgggattcggccaccgtgtgtataagcatggtgatccgcgcgcgaagcatctgaaagaaatgagcaagcgcctgaccaacctgacaggcgaaagcaaatggtatgagatgtcgattcgtatagaagacatcgtcacatcagagaaaaagcttccgcctaacgttgatttctattcggcttctgtatatcacagcctcggtattgaccatgatttgtttacaccgatttttgctgtaagcagaatgtccggctggctcgctcatattcttgagcagtatgacaacaaccgtctgatccgcccgcgggcagattacacaggccctgacaaacaaaaattcgttccgattgaagaaagagccatgacagcgacacgcggtcttgaaggggttgtagcaacaacatcatctgttagttctattattgatgatacccttacatatgtggggtatgatatcgatgatttgacagagaatgcaagttttgaagaaatcatctacttgctttggcatctaaggctgccaaacaaaaaagagcttgaagagttaaagcagcagcttgcaaaggaagctgccgttccgcaagaaattattgagcacttcaaatcttattccctcgaaaatgttcatcccatggctgctcttcggacagcaatttcattactaggcctgcttgacagcgaggctgataccatgaacccggaagccaactacagaaaggcgatccgccttcaggcaaaggtgcctggcctggttgcagcgttttccagaattcgcaagggtcttgagcctgttgaaccgagagaagattacggtattgcggagaattttctttacacattaaacggtgaagagccttcaccaattgaagttgaagccttcaacaaagcattgattttacatgctgaccatgagctgaacgcgtcaacgttcacagcgagggtctgcgtcgcaacactttctgacatctattcaggcattactgcagcaatcggcgcgctgaaagggcctcttcacggcggagcgaatgaaggcgttatgaaaatgctgacagaaatcggtgaagtggaaaacgctgagccgtacatccgcgctaaacttgaaaagaaagaaaaaatcatgggattcggccaccgtgtgtataagcatggtgatccgcgcgcgaagcatctgaaagaaatgagcaagcgcctgaccaacctgacaggcgaaagcaaatggtatgagatgtcgattcgtatagaagacatcgtcacatcagagaaaaagcttccgcctaacgttgatttctattcggcttctgtatatcacagcctcggtattgaccatgatttgtttacaccgatttttgctgtaagcagaatgtccggctggctcgctcatattcttgagcagtatgacaacaaccgtctgatccgcccgcgggcagattacacaggccctgacaaacaaaaattcgttccgattgaagaaagagccatgacagcgacacgcggtcttgaaggggttgtagcaacaacatcatctgttagttctattattgatgatacccttacatatgtggggtatgatatcgatgatttgacagagaatgcaagttttgaagaaatcatctacttgctttggcatctaaggctgccaaacaaaaaagagcttgaagagttaaagcagcagcttgcaaaggaagctgccgttccgcaagaaattattgagcacttcaaatcttattccctcgaaaatgttcatcccatggctgctcttcggacagcaatttcattactaggcctgcttgacagcgaggctgataccatgaacccggaagccaactacagaaaggcgatccgccttcaggcaaaggtgcctggcctggttgcagcgttttccagaattcgcaagggtcttgagcctgttgaaccgagagaagattacggtattgcggagaattttctttacacattaaacggtgaagagccttcaccaattgaagttgaagccttcaacaaagcattgattttacatgctgaccatgagctgaacgcgtcaacgttcacagcgagggtctgcgtcgcaacactttctgacatctattcaggcattactgcagcaatcggcgcgctgaaagggcctcttcacggcggagcgaatgaaggcgttatgaaaatgctgacagaaatcggtgaagtggaaaacgctgagccgtacatccgcgctaaacttgaaaagaaagaaaaaatcatgggattcggccaccgtgtgtataagcatggtgatccgcgcgcgaagcatctgaaagaaatgagcaagcgcctgaccaacctgacaggcgaaagcaaatggtatgagatgtcgattcgtatagaagacatcgtcacatcagagaaaaagcttccgcctaacgttgatttctattcggcttctgtatatcacagcctcggtattgaccatgatttgtttacaccgatttttgctgtaagcagaatgtccggctggctcgctcatattcttgagcagtatgacaacaaccgtctgatccgcccgcgggcagattacacaggccctgacaaacaaaaattcgttccgattgaagaaagagccatgacagcgacacgcggtcttgaaggggttgtagcaacaacatcatctgttagttctattattgatgatacccttacatatgtggggtatgatatcgatgatttgacagagaatgcaagttttgaagaaatcatctacttgctttggcatctaaggctgccaaacaaaaaagagcttgaagagttaaagcagcagcttgcaaaggaagctgccgttccgcaagaaattattgagcacttcaaatcttattccctcgaaaatgttcatcccatggctgctcttcggacagcaatttcattactaggcctgcttgacagcgaggctgataccatgaacccggaagccaactacagaaaggcgatccgccttcaggcaaaggtgcctggcctggttgcagcgttttccagaattcgcaagggtcttgagcctgttgaaccgagagaagattacggtattgcggagaattttctttacacattaaacggtgaagagccttcaccaattgaagttgaagccttcaacaaagcattgattttacatgctgaccatgagctgaacgcgtcaacgttcacagcgagggtctgcgtcgcaacactttctgacatctattcaggcattactgcagcaatcggcgcgctgaaagggcctcttcacggcggagcgaatgaaggcgttatgaaaatgctgacagaaatcggtgaagtggaaaacgctgagccgtacatccgcgctaaacttgaaaagaaagaaaaaatcatgggattcggccaccgtgtgtataagcatggtgatccgcgcgcgaagcatctgaaagaaatgagcaagcgcctgaccaacctgacaggcgaaagcaaatggtatgagatgtcgattcgtatagaagacatcgtcacatcagagaaaaagcttccgcctaacgttgatttctattcggcttctgtatatcacagcctcggtattgaccatgatttgtttacaccgatttttgctgtaagcagaatgtccggctggctcgctcatattcttgagcagtatgacaacaaccgtctgatccgcccgcgggcagattacacaggccctgacaaacaaaaattcgttccgattgaagaaagagccatgacaGGATCCcgcgGGATCCaaggggttgtagcaacaacatcatctgttagttctattattgatgatacccttacatatgtggggtatgatatcgatgatttgacagagaatgcaagttttgaagaaatcatctacttgctttggcatctaaggctgccaaacaaaaaagagcttgaagagttaaagcagcagcttgcaaaggaagctgccgttccgcaagaaattattgagcacttcaaatcttattccctcgaaaatgttcatcccatggctgctcttcggacagcaatttcattactaggcctgcttgacagcgaggctgataccatgaacccggaagccaactacagaaaggcgatccgccttcaggcaaaggtgcctggcctggttgcagcgttttccagaattcgcaagggtcttgagcctgttgaaccgagagaagattacggtattgcggagaattttctttacacattaaacggtgaagagccttcaccaattgaagttgaagccttcaacaaagcattgattttacatgctgaccatgagctgaacgcgtcaacgttcacagcgagggtctgcgtcgcaacactttctgacatctattcaggcattactgcagcaatcggcgcgctgaaagggcctcttcacggcggagcgaatgaaggcgttatgaaaatgctgacagaaatcggtgaagtggaaaacgctgagccgtacatccgcgctaaacttgaaaagaaagaaaaaatcatgggattcggccaccgtgtgtataagcatggtgatccgcgcgcgaagcatctgaaagaaatgagcaagcgcctgaccaacctgacaggcgaaagcaaatggtatgagatgtcgattcgtatagaagacatcgtcacatcagagaaaaagcttccgcctaacgttgatttctattcggcttctgtatatcacagcctcggtattgaccatgatttgtttacaccgatttttgctgtaagcagaatgtccggctggctcgctcatattcttgagcagtatgacaacaaccgtctgatccgc';
scaf_name = 'citz'; % Using default scaffold name
full_file_name = DX_cage_design(coordinates, edges, faces, edge_length_vec, file_name, staple_name, singleXOs, scaf_seq, scaf_name);

%% Step 4. (Optional) Generate a PDB file
% Convert the dnaInfo file generated in Step 3 into a PDB file, with
% further optional visualization of the structure in UCSF Chimera
 
% 4.1 Enable the PDB file generation part of this demo
yes_PDB = 0; % 1 if PDB file should be generated, 0 if not
yes_render = 0; % 1 if atomic model (PDB file) should be rendered as TIF

if yes_PDB == 1
    % 4.2 Specify the paths to the 3 (or 4) required folders
    params = {'Automated_Design\cad2atomic_v3.3',...
        'Automated_Design\cad2atomic_v3.3\topology2pdb_ver3_bulge',...
        pwd};                                
    
    if yes_render == 1 % Specify the path to UCSF Chimera
        chimeraPath = '"F:\USCF\Chimera 1.13.1\bin\chimera.exe"';
    else % If no TIF rendering is required
        chimeraPath = []; % no need to specify path to Chimera
    end
    
    % 4.3 Specify the dnaInfo file
    dnaInfo_bodyFN = {['dnaInfo_' full_file_name]};
    
    % 4.4 PDB generation and (optional) rendering
    scaffold_color = []; % Using default gray [190 190 190]
    staple_color = []; % Using default blue [0 114 178]
    resol = 3; % resolution; default is 12
    convert_render_PDB(dnaInfo_bodyFN, scaffold_color, staple_color, resol, params, yes_render, chimeraPath)
end
