# Supplementary material for: Self-assembled endogenous DNA nanoparticles for auto-release and expression of the eGFP gene in Bacillus subtilis
Source: Commun Biol. 2022 Dec 14;5:1373. doi: 10.1038/s42003-022-04233-8 (PMC9751278; doi:10.1038/s42003-022-04233-8)
Supplement: Supplementary file 10 — Supplementary Software [file 42003_2022_4233_MOESM10_ESM.zip › citZ/DX_cage_design.m]

function full_file_name = DX_cage_design(coordinates, edges, faces, edge_length_vec, file_name, staple_name, singleXOs, scaf_seq, scaf_name)
% Creates scaffold routing and staple placement of a DX-based DNA origami 
% nano cage.
% Inputs: coordinates = Vx3 matrix of spatial coordinates of vertices, 
%           V = number of vertices
%         edges = Ex2 matrix where each row corresponds to one edge,
%           denoting the vertices being connected. 1st column > 2nd column
%         faces = Fx2 cell matrix, where F is the number of faces. 
%           The first column details how many vertices the face has
%           The second column details the vertex IDs of the face
%         edge_length_vec = column vector of edge lengths
%         file_name = string to name structure
%         staple_name = string to name staples to order (can be same as 
%           file_name if length is not an issue)
%         singleXOs = 1 if single crossover vertex staples should be used,
%           0 if double crossover vertex staples should be used.
%         scaf_seq = string containing the sequence of the scaffold. If
%           using default, input [].
%         scaf_name = string containing the name of the scaffold. If using
%           default, input [].
% Outputs: dnaInfo = Matlab file containing all spatial and routing
%            information.
%          routeInfo = Matlab file containing key variables, for debugging
%          seq_..._.txt = text file to visualize each edge's sequences and 
%            nick/crossover information
%          staples_..._.xlsx = Excel spreadsheet containing staple seqs


%% 0. Manage inputs %%%%%%%%%%%%%%%%%%%%%%%%%%%%%%%%%%%%%%%%%%%%%%%%%%%%%%%

% singleXOs = 1;

% % Determine the minimum length scaffold fragment to use.
len_scaf_used = 2*sum(edge_length_vec); % length of scaffold used
global user_string
% % Determine the default scaffold sequence to use.
if isempty(scaf_seq) % if a scaffold sequence was not provided
    if len_scaf_used <= 7249 % default to using M13 sequence
        % % Set scaffold sequence as full M13 scaffold, 7249 nucleotides
        scaf_seq = user_string;
        scaf_name = 'citz'; % scaffold name
        disp(scaf_name) % display the scaffold name
        disp(length(scaf_seq)) % display the length of the scaffold
    else % generate a random scaffold sequence
        % % Generate random scaffold
        scaf_seq = char(zeros(1,2*sum(edge_length_vec)));
        
        for i = 1:2*sum(edge_length_vec)
%             scaf_seq(i) = 'a';
            roll = rand();
            if roll < 0.25
                scaf_seq(i) = 'a';
            elseif roll < 0.50
                scaf_seq(i) = 't';
            elseif roll < 0.75
                scaf_seq(i) = 'g';
            else % roll < 1
                scaf_seq(i) = 'c';
            end
        end
        
        scaf_name = 'randomscaf'; % scaffold name
        disp(scaf_name) % display the scaffold name
        disp(length(scaf_seq)) % display the length of the scaffold
    end
end

% % Count number of vertices and edges
num_vert = length(coordinates(:,1)); % number of vertices
num_edges = length(edges(:,1)); % number of edges

% % Check vertex staple design
if min(edge_length_vec) < 42 && singleXOs > 0
    singleXOs = 0;
    fprintf('Designs with any edge lengths < 42\ncannot reliably use single-crossover vertex staples.\nSwitching to double-crossover design.\n')
end

% % Check for input errors
for edge_ID = 1:num_edges
    %     if edge_length_vec(edge_ID) < 52 % too short
    %         error('Edge %d is too short. Edge lengths must be at least 52 bp.\n',edge_ID)
    if edge_length_vec(edge_ID) < 31 && singleXOs == 0 % too short, singleXOs off
        error('Edge %d is too short (%d bp). Edge lengths must be at least 31 bp.\n',edge_ID, edge_length_vec(edge_ID))
    elseif edge_length_vec(edge_ID) < 42 && singleXOs % too short, singleXOs on
        error('Edge %d is too short (%d bp). Edge lengths must be at least 42 bp with single-crossover vertex staples.\n',edge_ID, edge_length_vec(edge_ID))
    elseif rem(edge_length_vec(edge_ID),21) > 0 && ... % not 21n + 0
            ~(rem(edge_length_vec(edge_ID)-10,21) == 0 || ... % not 21n + 10
            rem(edge_length_vec(edge_ID)-11,21) == 0) % not 21n + 11
        error('Edge %d does not a valid length. Edge lengths must be a multiple of 10.5 bp, i.e. 21n + {0,10,11} bp.\n',edge_ID)
    end
end

if length(scaf_seq) < 2*sum(edge_length_vec)
    error('Input scaffold is not long enough. Please enter a sequence with at least %d nucleotides, or use the default settings for the scaffold by entering "[]" in the last two fields.\n', 2*sum(edge_length_vec))
end

%% 1. Generate sparse matrix of connectivities and vertex-face indexing %%%
% % Create sparse matrices of connectivities and edge lengths
graph = sparse(edges(:,1),edges(:,2),ones(num_edges,1),num_vert,num_vert);
edge_length_mat = sparse(edges(:,1),edges(:,2),edge_length_vec,num_vert,num_vert);

% % Convert lower triangle graphs to full symmetric graphs
full_graph = graph + graph'; 
edge_length_mat_full = edge_length_mat + edge_length_mat';

% % Identify presence of every vertex in every face
vert_to_face = gen_vert_to_face(num_vert, faces);

%% 2. Generate spanning tree %%%%%%%%%%%%%%%%%%%%%%%%%%%%%%%%%%%%%%%%%%%%%%
% % Designate edges as type 1 or 2:
% % Type 1: Non-spanning tree, i.e. 1 scaffold crossover in DX cage
% % Type 2: Spanning tree edges, i.e. 0 scaffold crossovers in DX cage
edge_type_mat = designate_edge_type(full_graph);

% % Insert custom spanning tree here (must be a symmetric sparse matrix)
% % (optional):
% % Example, for least-branching tree tetrahedron
% edge_type_mat = sparse([0 2 2 1;...
%                         2 0 1 2;...
%                         2 1 0 1;...
%                         1 2 1 0]);
% edge_type_mat = sparse([]);

% % Visualize to preview scaffold routing
polyhedron_plot(edges, coordinates, edge_type_mat, 1)
gen_schlegel(edges, coordinates, faces, edge_type_mat, 2);

%% 3. Add nodes to edges %%%%%%%%%%%%%%%%%%%%%%%%%%%%%%%%%%%%%%%%%%%%%%%%%%
% % Add two nodes to each nontree edge to implement scaffold crossovers
[edge_type_mat_wHalfs, pseudo_vert] = split_edge(edge_type_mat, num_vert);

%% 4. Add nodes to vertices %%%%%%%%%%%%%%%%%%%%%%%%%%%%%%%%%%%%%%%%%%%%%%%
% % Split each vertex into N nodes, where N is degree of vertex
[edge_type_mat_allNodes, pseudo_vert] = split_vert(edge_type_mat_wHalfs, pseudo_vert, num_vert, vert_to_face);

%% 5. Set direction of routing %%%%%%%%%%%%%%%%%%%%%%%%%%%%%%%%%%%%%%%%%%%%
[route_real, route_vals] = set_routing_direction(edge_type_mat_allNodes, num_vert, pseudo_vert, faces, vert_to_face);

%% 6. Enumerate scaffold bases %%%%%%%%%%%%%%%%%%%%%%%%%%%%%%%%%%%%%%%%%%%%
[edge_bgn_vec, edge_fin_vec, edge_type_vec] = enum_scaf_bases_DX(route_real, route_vals, edge_length_mat_full);

num_bases = length(edge_type_vec);

%% 7. Assign enumerated scaffold bases to edges %%%%%%%%%%%%%%%%%%%%%%%%%%%
scaf_to_edge = assign_scaf_to_edge(edges, num_edges, edge_type_mat, edge_bgn_vec, edge_fin_vec, edge_type_vec);

%% 8. Adjust scaffold nick position %%%%%%%%%%%%%%%%%%%%%%%%%%%%%%%%%%%%%%%
first_edge = intersect( find( edges(:,1) == max(route_real(1:2)) ), find( edges(:,2) == min(route_real(1:2)) ) );
if edge_length_vec(first_edge) < 42 % == 31
    scaf_nick_pos = 16;
else
    scaf_nick_pos = 19;
end

scaf_to_edge_adj = adj_scaf_nick_pos(scaf_to_edge, scaf_nick_pos, num_bases);

scaf_to_edge = scaf_to_edge_adj;

%% 9. Add staples %%%%%%%%%%%%%%%%%%%%%%%%%%%%%%%%%%%%%%%%%%%%%%%%%%%%%%%%%
staples = assign_staples_wChoices(edges, num_edges, edge_type_mat, scaf_to_edge, num_bases, num_vert, singleXOs);

%% 10. Assign sequence to staples %%%%%%%%%%%%%%%%%%%%%%%%%%%%%%%%%%%%%%%%%
if exist('scaf_seq','var') % if a scaffold sequence has been input
    [stap_seq, stap_seq_list, stap_list, named_stap_seq_list] = gen_stap_seq(staples, num_edges, scaf_seq, staple_name, scaf_name, len_scaf_used);
    
    % Display named stap_seq_list
    [a,b]=size(stap_seq);
    for i = 1:a
        for j = 1:b
            if ~isempty(stap_seq{i,j})
                fprintf('%d, %d : ',i,j);
                disp(stap_seq{i,j})
                fprintf('\n')
            end
        end
    end
    
end

%% 11. Port to CanDo, save information %%%%%%%%%%%%%%%%%%%%%%%%%%%%%%%%%%%%
dnaInfo = toCanDo(scaf_to_edge, scaf_seq, stap_list, stap_seq_list, coordinates, edges, edge_length_vec, faces, vert_to_face, 3);

% % Save dnaInfo from toCanDo
if singleXOs > 0
    full_file_name = [file_name '_scaf_' scaf_name '_singleXOVs_' date];
else
    full_file_name = [file_name '_scaf_' scaf_name '_doubleXOVs_' date];
end

eval(['save -v7.3 dnaInfo_' full_file_name ' dnaInfo'])

dnaInfo2cndo(dnaInfo, [full_file_name '.cndo'])

% % Save staple sequences
if strcmpi(scaf_name,'fake_scaf') % if fake scaffold, 
    fprintf('No real staples\n') % do not save staple sequences
else
    fprintf('Real staples\n')
    csv_staples(full_file_name, named_stap_seq_list)
end

% % Save other information, in case of debugging
eval(['save -v7.3 routeInfo_' full_file_name ' scaf_to_edge scaf_seq stap_list stap_seq_list named_stap_seq_list coordinates edges faces edge_length_vec'])

% % Create text file of sequences and routing
seqtoText(scaf_to_edge, edges, dnaInfo, file_name, scaf_name, singleXOs, full_file_name)

fprintf('Scaffold routing and staple sequence generation:\n')
end % end DX_cage_design
