# Supplementary material for: Self-assembled endogenous DNA nanoparticles for auto-release and expression of the eGFP gene in Bacillus subtilis
Source: Commun Biol. 2022 Dec 14;5:1373. doi: 10.1038/s42003-022-04233-8 (PMC9751278; doi:10.1038/s42003-022-04233-8)
Supplement: Supplementary file 10 — Supplementary Software [file 42003_2022_4233_MOESM10_ESM.zip › citZ/README.md]

#README.md
##Software Requirements
This software runs on MATLAB (http://www.mathworks.com/products/matlab/). (This has been tested on MATLAB version R2016a and R2020a.)
##Step 1. Set-Up
First you need to download DAEDALUS_Software£¨https://github.com/lcbb/pyDAEDALUS)
In MATLAB, make sure DAEDALUS_Software is set as the current MATLAB path (i.e. Current Folder) in order to properly run the software.The other subfolders should be added to the path and put the Citz_daedalus.m file into the DAEDALUS_Software folder(This file is the main file for running the program).
```
In Citz_daedalus.m, lines 8-10 add the required subfolders to your MATLAB path:
addpath('Automated_Design')
addpath(genpath('Automated_Design'))
addpath('PLY_Files')
```
##Step 2. Load a Design
A PLY (¡°Polygon File Format¡±) file gives the spatial information of the target geometry: (1) the coordinates of the vertices and (2) the faces to which those vertices belong.(The edge connectivities between vertices can be extracted from the face information.)
Add 02_cube_fork.ply  to the current path, the DAEDALUS_Software folder.
```
%In Citz_daedalus.m, lines 14-16 load and convert the PLY file into the design variables:
fname_no_ply = '02_cube_fork'; % No '.ply' extension required
min_len_nt = 31 ; % minimum edge length. Input [] for default minimum 31.
[coordinates, edges, faces, edge_length_vec, file_name, staple_name, singleXOs] = ply_to_input(fname_no_ply, min_len_nt);

```

##Step 3. Run the Automated Design Algorithm (DAEDALUS)
Convert the design variables from Step 2 into the list of staple sequences, as well as the positions and orientations of each paired nucleotide.
Before running the algorithm, you need to put the DX_cage_design.m file into the Automated_Design sub file in DAEDALUS_Software to replace the original DX_cage_design.m file.

```
%In Citz_daedalus.m, lines 22-24 input the variables generated above into DX_cage_design:
scaf_seq = '';%The sequence used here is a modified citz sequence
scaf_name = 'citz'; % Using default scaffold name
full_file_name = DX_cage_design(coordinates, edges, faces, edge_length_vec, file_name, staple_name, singleXOs, scaf_seq, scaf_name);
```
Five files will be output:
a) dnaInfo_02_cube_fork_31_scaf_citz_doubleXOVs_08-Jun-2022.mat = MATLAB file containing all spatial and routing information
b) routeInfo_02_cube_fork_31_scaf_citz_doubleXOVs_08-Jun-2022.mat = MATLAB file containing key variables, for debugging
c) seq_02_cube_fork_31_scaf_citz_doubleXOVs_08-Jun-2022.txt = text file to visualize each edge's sequences and nick/crossover 
information
d) staples_02_cube_fork_31_scaf_citz_doubleXOVs_08-Jun-2022.csv = Comma-separated values spreadsheet containing staple sequences
e)02_cube_fork_31_scaf_citz_doubleXOVs_08-Jun-2022.cndo = CanDo file format containing dnaInfo as a text file. 
Three figures will also be generated,the three graphs are polyhedral graph, Schlegel diagram and the final routing of the scaffold.
##Step 4 (Optional) Generate a PDB file
This step is for those who wish to obtain an atomic model of their DNA design. When demo_daedalus.m is first loaded, this feature is disabled.
```
%In Citz_daedalus.m, lines 31-32:
yes_PDB = 0; % 1 if PDB file should be generated, 0 if not
yes_render = 0; % 1 if atomic model (PDB file) should be rendered as TIF
```
To enable the PDB file generation, set yes_PDB = 1. 
To enable the rendering of the generated  PDB file as TIF images, set yes_render = 1.
You may also choose to complete Step 4 at a later time. If the output files from Step 3 are still in the working directory, this step can be done at your convenience.
